# Supplementary material for: Optimizing and Benchmarking Machine Learning and Traditional Synaptic Event Detection Pipelines in Neurophysiology Experiments
Source: eNeuro. 2026 Apr 29;13(5):ENEURO.0410-25.2026. doi: 10.1523/ENEURO.0410-25.2026 (PMC13233908; doi:10.1523/ENEURO.0410-25.2026)
Supplement: Figure 1-1 — Statistical Results Table showing Welch’s ANOVA results and relevant post-hoc, Games-Howell corrected t-tests comparing sEPSC and sIPSC amplitude and IEI between experimenters. Download Figure 1-1, CSV file. [file eneuro-13-ENEURO.0410-25.2026-s003.csv]

Figure	Measure	Comparison	Statistical Test	Test Statistic	Degrees of Freedom	Δ	p value
Fig. 1A	sEPSC amplitude	Experimenter effect	Welch’s ANOVA	F = 10.24	3, 173.28	NA	3.1×10⁻⁶
Fig. 1A	sEPSC amplitude	E vs A	Games–Howell	NA	—	8.58 pA	9.4×10⁻⁶
Fig. 1A	sEPSC amplitude	E vs B	Games–Howell	NA	—	7.43 pA	3.6×10⁻⁴
Fig. 1A	sEPSC amplitude	E vs D	Games–Howell	NA	—	8.65 pA	5.7×10⁻⁶
Fig. 1B	sEPSC IEI	Experimenter effect	Welch’s ANOVA	F = 16.46	3, 151.45	NA	2.6×10⁻⁹
Fig. 1B	sEPSC IEI	A vs D	Games–Howell	NA	—	134 ms	1.7×10⁻⁴
Fig. 1B	sEPSC IEI	A vs E	Games–Howell	NA	—	-660 ms	0.006
Fig. 1B	sEPSC IEI	B vs D	Games–Howell	NA	—	341 ms	1.6×10⁻⁴
Fig. 1B	sEPSC IEI	D vs E	Games–Howell	NA	—	-794 ms	6.9×10⁻⁴
Fig. 1D	sIPSC amplitude	Experimenter effect	Welch’s ANOVA	F = 19.14	4, 240.5	NA	1.1×10⁻¹³
Fig. 1D	sIPSC amplitude	B vs A	Games–Howell	NA	—	16.3 pA	2.5×10⁻⁴
Fig. 1D	sIPSC amplitude	B vs C	Games–Howell	NA	—	25.0 pA	3.5×10⁻⁹
Fig. 1D	sIPSC amplitude	B vs D	Games–Howell	NA	—	23.9 pA	5.4×10⁻⁹
Fig. 1D	sIPSC amplitude	A vs C	Games–Howell	NA	—	8.6 pA	0.007
Fig. 1D	sIPSC amplitude	A vs D	Games–Howell	NA	—	7.5 pA	0.012
Fig. 1D	sIPSC amplitude	C vs E	Games–Howell	NA	—	-14.4 pA	1.8×10⁻⁵
Fig. 1D	sIPSC amplitude	D vs E	Games–Howell	NA	—	-13.3 pA	2.3×10⁻⁵
Fig. 1E	sIPSC IEI	Experimenter effect	Welch’s ANOVA	F = 25.83	4, 201.1	NA	<2.2×10⁻¹⁶
Fig. 1E	sIPSC IEI	A vs B	Games–Howell	NA	—	-419 ms	0.001
Fig. 1E	sIPSC IEI	A vs C	Games–Howell	NA	—	-341 ms	0.001
Fig. 1E	sIPSC IEI	A vs D	Games–Howell	NA	—	144 ms	1.5×10⁻⁷
Fig. 1E	sIPSC IEI	B vs D	Games–Howell	NA	—	562 ms	5.6×10⁻⁶
Fig. 1E	sIPSC IEI	B vs E	Games–Howell	NA	—	346 ms	0.016
Fig. 1E	sIPSC IEI	C vs D	Games–Howell	NA	—	485 ms	1.4×10⁻⁶
Fig. 1E	sIPSC IEI	C vs E	Games–Howell	NA	—	268 ms	0.032
Fig. 1E	sIPSC IEI	D vs E	Games–Howell	NA	—	217 ms	4.9×10⁻⁶
