# Supplementary material for: Optimizing and Benchmarking Machine Learning and Traditional Synaptic Event Detection Pipelines in Neurophysiology Experiments
Source: eNeuro. 2026 Apr 29;13(5):ENEURO.0410-25.2026. doi: 10.1523/ENEURO.0410-25.2026 (PMC13233908; doi:10.1523/ENEURO.0410-25.2026)
Supplement: Figure 2-2 — Biological Context Table showing biological context information such as strain, sex, age, region, and associated sample sizes for each study. Download Figure 2-2, CSV file. [file eneuro-13-ENEURO.0410-25.2026-s004.csv]

Relavent Experiment	Recording Type	Animal / Strain	Sex	Age Range (weeks)	Region n	Animal n	Cell n
Training Data	sIPSC	Mice (C57BL/6J background), Rat (Long Evans, Sprague Dawley)	M(10), F(9)	12-30w	CeA, VTA	19	45
Training Data	sEPSC	Mice (C57BL/6J background), Rat (Long Evans, Sprague Dawley)	M(17), F(19)	6-30w	CeA, VTA, BNST	36	85
Benchmarking Data	sIPSC	Mice (C57BL/6J background; Crh-IRES-Cre x B6.Cg-Gt(ROSA)26Sortm9(CAG-tdTomato)Hze/J)	M(4), F(10)	8-14w	CeA	14	24
Benchmarking Data	sEPSC	Mice (C57BL/6J background; Crh-IRES-Cre x B6.Cg-Gt(ROSA)26Sortm9(CAG-tdTomato)Hze/J)	M(4) / F(9)	8-14w	CeA	13	23
Interlab comparison	sIPSC	Mice (C57BL/6J background; Crh-IRES-Cre x B6.Cg-Gt(ROSA)26Sortm9(CAG-tdTomato)Hze/J)	M	8w	CeA	1	1
Interlab comparison	sEPSC	Mice (C57BL/6J background; Crh-IRES-Cre x B6.Cg-Gt(ROSA)26Sortm9(CAG-tdTomato)Hze/J)	M	8w	CeA	1	1
External data demo	sIPSC	Mice (C57BL/6J)	F	7w	Olfactory bulb	1	2
External data demo	sEPSC	Mice (C57BL/6J)	F	7w	Olfactory bulb	1	2
