# Supplementary material for: Optimizing and Benchmarking Machine Learning and Traditional Synaptic Event Detection Pipelines in Neurophysiology Experiments
Source: eNeuro. 2026 Apr 29;13(5):ENEURO.0410-25.2026. doi: 10.1523/ENEURO.0410-25.2026 (PMC13233908; doi:10.1523/ENEURO.0410-25.2026)
Supplement: Figure 3-1 — Statistical Results Table showing GLMM and Holm corrected post hoc results comparing mean F-beta scores between detectors for sIPSC and sEPSC benchmarking. Download Figure 3-1, CSV file. [file eneuro-13-ENEURO.0410-25.2026-s005.csv]

Figure	Recording Type	Measure	Comparison / Effect	Statistical Test	Test Statistic	Estimate	p value
Figure 4A	sIPSC	Detector F-beta	BTD vs HD2	GLMM	z = -7.00	-0.304	<0.0001
Figure 4A	sIPSC	Detector F-beta	MAD vs HD2	GLMM	z = -3.16	-0.137	0.0016
Figure 4A	sIPSC	Detector F-beta	MLD vs HD2	GLMM	z = -0.15	-0.006	0.8845
Figure 4A	sIPSC	Detector F-beta	TTD vs HD2	GLMM	z = -9.45	-0.410	<0.0001
Figure 4A	sIPSC	Detector F-beta	HD2 − BTD	Post hoc (emmeans, Holm)	t = 7.00	+0.304	<0.0001
Figure 4A	sIPSC	Detector F-beta	HD2 − MAD	Post hoc (emmeans, Holm)	t = 3.16	+0.137	0.0080
Figure 4A	sIPSC	Detector F-beta	HD2 − MLD	Post hoc (emmeans, Holm)	t = 0.15	+0.006	0.8847
Figure 4A	sIPSC	Detector F-beta	HD2 − TTD	Post hoc (emmeans, Holm)	t = 9.45	+0.410	<0.0001
Figure 4A	sIPSC	Detector F-beta	BTD − MAD	Post hoc (emmeans, Holm)	t = -3.84	-0.166	0.0010
Figure 4A	sIPSC	Detector F-beta	BTD − MLD	Post hoc (emmeans, Holm)	t = -6.86	-0.297	<0.0001
Figure 4A	sIPSC	Detector F-beta	BTD − TTD	Post hoc (emmeans, Holm)	t = 2.44	+0.106	0.0321
Figure 4A	sIPSC	Detector F-beta	MAD − MLD	Post hoc (emmeans, Holm)	t = -3.02	-0.131	0.0094
Figure 4A	sIPSC	Detector F-beta	MAD − TTD	Post hoc (emmeans, Holm)	t = 6.28	+0.272	<0.0001
Figure 4A	sIPSC	Detector F-beta	MLD − TTD	Post hoc (emmeans, Holm)	t = 9.30	+0.403	<0.0001
NA	NA	NA	NA	NA	NA	NA	NA
Figure	Recording Type	Measure	Comparison / Effect	Statistical Test	Test Statistic	Estimate	p value
Figure 4D	sEPSC	Detector F-beta	BTD vs HD2	GLMM	z = -14.33	-0.491	<0.0001
Figure 4D	sEPSC	Detector F-beta	MAD vs HD2	GLMM	z = -7.72	-0.265	<0.0001
Figure 4D	sEPSC	Detector F-beta	MLD vs HD2	GLMM	z = -3.89	-0.134	<0.0001
Figure 4D	sEPSC	Detector F-beta	TTD vs HD2	GLMM	z = -9.29	-0.319	<0.0001
Figure 4D	sEPSC	Detector F-beta	HD2 − BTD	Post hoc (emmeans, Holm)	t = 14.33	+0.491	<0.0001
Figure 4D	sEPSC	Detector F-beta	HD2 − MAD	Post hoc (emmeans, Holm)	t = 7.72	+0.265	<0.0001
Figure 4D	sEPSC	Detector F-beta	HD2 − MLD	Post hoc (emmeans, Holm)	t = 3.89	+0.134	0.0005
Figure 4D	sEPSC	Detector F-beta	HD2 − TTD	Post hoc (emmeans, Holm)	t = 9.29	+0.319	<0.0001
Figure 4D	sEPSC	Detector F-beta	BTD − MAD	Post hoc (emmeans, Holm)	t = -6.60	-0.227	<0.0001
Figure 4D	sEPSC	Detector F-beta	BTD − MLD	Post hoc (emmeans, Holm)	t = -10.43	-0.358	<0.0001
Figure 4D	sEPSC	Detector F-beta	BTD − TTD	Post hoc (emmeans, Holm)	t = -5.04	-0.173	<0.0001
Figure 4D	sEPSC	Detector F-beta	MAD − MLD	Post hoc (emmeans, Holm)	t = -3.83	-0.131	0.0005
Figure 4D	sEPSC	Detector F-beta	MAD − TTD	Post hoc (emmeans, Holm)	t = 1.57	+0.054	0.1203
Figure 4D	sEPSC	Detector F-beta	MLD − TTD	Post hoc (emmeans, Holm)	t = 5.40	+0.185	<0.0001
