# Supplementary material for: Optimizing and Benchmarking Machine Learning and Traditional Synaptic Event Detection Pipelines in Neurophysiology Experiments
Source: eNeuro. 2026 Apr 29;13(5):ENEURO.0410-25.2026. doi: 10.1523/ENEURO.0410-25.2026 (PMC13233908; doi:10.1523/ENEURO.0410-25.2026)
Supplement: Data 1 — Analysis Code Analysis Code, License, and Readme for all experimental results. Download Data 1, ZIP file. [file eneuro-13-ENEURO.0410-25.2026-s009.zip]

Archive with 78 entries (64 files):
- SevignySchrank_eNeuro_2026_AnalysisCode/.DS_Store
- SevignySchrank_eNeuro_2026_AnalysisCode/LICENSE
- SevignySchrank_eNeuro_2026_AnalysisCode/MAD Detection/
- SevignySchrank_eNeuro_2026_AnalysisCode/MAD Detection/.DS_Store
- SevignySchrank_eNeuro_2026_AnalysisCode/MAD Detection/abfload.m
- SevignySchrank_eNeuro_2026_AnalysisCode/MAD Detection/findminis.m
- SevignySchrank_eNeuro_2026_AnalysisCode/MAD Detection/getFilePaths.m
- SevignySchrank_eNeuro_2026_AnalysisCode/MAD Detection/main_MATLABminis_ThresholdEventDetection.m
- SevignySchrank_eNeuro_2026_AnalysisCode/miniML core/
- SevignySchrank_eNeuro_2026_AnalysisCode/miniML core/.DS_Store
- SevignySchrank_eNeuro_2026_AnalysisCode/miniML core/deconvolution.py
- SevignySchrank_eNeuro_2026_AnalysisCode/miniML core/miniml.css.template
- SevignySchrank_eNeuro_2026_AnalysisCode/miniML core/miniML.py
- SevignySchrank_eNeuro_2026_AnalysisCode/miniML core/miniML_functions.py
- SevignySchrank_eNeuro_2026_AnalysisCode/miniML core/miniML_plot_functions.py
- SevignySchrank_eNeuro_2026_AnalysisCode/miniML core/miniML_README.md
- SevignySchrank_eNeuro_2026_AnalysisCode/miniML core/miniML_settings.py
- SevignySchrank_eNeuro_2026_AnalysisCode/miniML core/miniMLinstallation.md
- SevignySchrank_eNeuro_2026_AnalysisCode/miniML core/miniMLintro.md
- SevignySchrank_eNeuro_2026_AnalysisCode/miniML core/ScoringPanel.py
- SevignySchrank_eNeuro_2026_AnalysisCode/miniML core/template_matching.py
- SevignySchrank_eNeuro_2026_AnalysisCode/miniML core/threshold_detection.py
- SevignySchrank_eNeuro_2026_AnalysisCode/MLD Models/
- SevignySchrank_eNeuro_2026_AnalysisCode/MLD Models/.DS_Store
- SevignySchrank_eNeuro_2026_AnalysisCode/MLD Models/EPSC Final Model/
- SevignySchrank_eNeuro_2026_AnalysisCode/MLD Models/EPSC Final Model/EPSC_MLD.h5
- SevignySchrank_eNeuro_2026_AnalysisCode/MLD Models/EPSC Final Model/epsc-model_Training.ipynb
- SevignySchrank_eNeuro_2026_AnalysisCode/MLD Models/IPSC Final Model/
- SevignySchrank_eNeuro_2026_AnalysisCode/MLD Models/IPSC Final Model/.DS_Store
- SevignySchrank_eNeuro_2026_AnalysisCode/MLD Models/IPSC Final Model/IPSC_MLD.h5
- SevignySchrank_eNeuro_2026_AnalysisCode/MLD Models/IPSC Final Model/IPSC_ModelTraining.ipynb
- SevignySchrank_eNeuro_2026_AnalysisCode/Model Comparison/
- SevignySchrank_eNeuro_2026_AnalysisCode/Model Comparison/.DS_Store
- SevignySchrank_eNeuro_2026_AnalysisCode/Model Comparison/F_beta/
- SevignySchrank_eNeuro_2026_AnalysisCode/Model Comparison/F_beta/.DS_Store
- SevignySchrank_eNeuro_2026_AnalysisCode/Model Comparison/F_beta/DetectorOverlayGenerator.ipynb
- SevignySchrank_eNeuro_2026_AnalysisCode/Model Comparison/F_beta/ExampleTrainingDataPull.ipynb
- SevignySchrank_eNeuro_2026_AnalysisCode/Model Comparison/F_beta/F Beta GLMM Comparisons/
- SevignySchrank_eNeuro_2026_AnalysisCode/Model Comparison/F_beta/F Beta GLMM Comparisons/.DS_Store
- SevignySchrank_eNeuro_2026_AnalysisCode/Model Comparison/F_beta/F Beta GLMM Comparisons/EPSC_Fbeta_GLMMtmb_Comparison.R
- SevignySchrank_eNeuro_2026_AnalysisCode/Model Comparison/F_beta/F Beta GLMM Comparisons/IPSC_Fbeta_GLMMtmb_Comparison.R
- SevignySchrank_eNeuro_2026_AnalysisCode/Model Comparison/F_beta/F_beta_EPSC_Demo.ipynb
- SevignySchrank_eNeuro_2026_AnalysisCode/Model Comparison/F_beta/F_beta_EPSC_PharmStudy.ipynb
- SevignySchrank_eNeuro_2026_AnalysisCode/Model Comparison/F_beta/F_beta_IPSC_Demo.ipynb
- SevignySchrank_eNeuro_2026_AnalysisCode/Model Comparison/F_beta/F_beta_IPSC_PharmStudy.ipynb
- SevignySchrank_eNeuro_2026_AnalysisCode/Model Comparison/Interlab_Comparison/
- SevignySchrank_eNeuro_2026_AnalysisCode/Model Comparison/Interlab_Comparison/.DS_Store
- SevignySchrank_eNeuro_2026_AnalysisCode/Model Comparison/Interlab_Comparison/Interexperimenter EPSC Data/
- SevignySchrank_eNeuro_2026_AnalysisCode/Model Comparison/Interlab_Comparison/Interexperimenter EPSC Data/.DS_Store
- SevignySchrank_eNeuro_2026_AnalysisCode/Model Comparison/Interlab_Comparison/Interexperimenter EPSC Data/.RData
- SevignySchrank_eNeuro_2026_AnalysisCode/Model Comparison/Interlab_Comparison/Interexperimenter EPSC Data/.Rhistory
- SevignySchrank_eNeuro_2026_AnalysisCode/Model Comparison/Interlab_Comparison/Interexperimenter EPSC Data/BinnedMeans.R
- SevignySchrank_eNeuro_2026_AnalysisCode/Model Comparison/Interlab_Comparison/Interexperimenter EPSC Data/Final_Histograms.R
- SevignySchrank_eNeuro_2026_AnalysisCode/Model Comparison/Interlab_Comparison/Interexperimenter EPSC Data/Mean_BarPlots - no grids.R
- SevignySchrank_eNeuro_2026_AnalysisCode/Model Comparison/Interlab_Comparison/Interexperimenter EPSC Data/Mean_BarPlots.R
- SevignySchrank_eNeuro_2026_AnalysisCode/Model Comparison/Interlab_Comparison/Interexperimenter EPSC Data/WelchAnova.R
- SevignySchrank_eNeuro_2026_AnalysisCode/Model Comparison/Interlab_Comparison/Interexperimenter IPSC Data/
- SevignySchrank_eNeuro_2026_AnalysisCode/Model Comparison/Interlab_Comparison/Interexperimenter IPSC Data/.DS_Store
- SevignySchrank_eNeuro_2026_AnalysisCode/Model Comparison/Interlab_Comparison/Interexperimenter IPSC Data/.RData
- SevignySchrank_eNeuro_2026_AnalysisCode/Model Comparison/Interlab_Comparison/Interexperimenter IPSC Data/.Rhistory
- SevignySchrank_eNeuro_2026_AnalysisCode/Model Comparison/Interlab_Comparison/Interexperimenter IPSC Data/Final_Histograms.R
- SevignySchrank_eNeuro_2026_AnalysisCode/Model Comparison/Interlab_Comparison/Interexperimenter IPSC Data/Theme means IPSC - removed grids.R
- SevignySchrank_eNeuro_2026_AnalysisCode/Model Comparison/Interlab_Comparison/Interexperimenter IPSC Data/Theme means IPSC.R
- SevignySchrank_eNeuro_2026_AnalysisCode/Model Comparison/Interlab_Comparison/Interexperimenter IPSC Data/themed binned means.R
- SevignySchrank_eNeuro_2026_AnalysisCode/Model Comparison/Interlab_Comparison/Interexperimenter IPSC Data/WelchAnova.R
- SevignySchrank_eNeuro_2026_AnalysisCode/Model Comparison/KS_HR_Analysis/
- SevignySchrank_eNeuro_2026_AnalysisCode/Model Comparison/KS_HR_Analysis/.DS_Store
- SevignySchrank_eNeuro_2026_AnalysisCode/Model Comparison/KS_HR_Analysis/ml analysis.R
- SevignySchrank_eNeuro_2026_AnalysisCode/Model Comparison/Mean_Freq_Amp_Analysis/
- SevignySchrank_eNeuro_2026_AnalysisCode/Model Comparison/Mean_Freq_Amp_Analysis/MeanPharmacologyData_Analysis_Plots.R
- SevignySchrank_eNeuro_2026_AnalysisCode/Model Inference/
- SevignySchrank_eNeuro_2026_AnalysisCode/Model Inference/Run_EPSC_Model_Demo.ipynb
- SevignySchrank_eNeuro_2026_AnalysisCode/Model Inference/Run_EPSC_Model_PharmStudy.ipynb
- SevignySchrank_eNeuro_2026_AnalysisCode/Model Inference/Run_IPSC_Model_Demo.ipynb
- SevignySchrank_eNeuro_2026_AnalysisCode/Model Inference/Run_IPSC_Model_PharmStudy.ipynb
- SevignySchrank_eNeuro_2026_AnalysisCode/README.md
- SevignySchrank_eNeuro_2026_AnalysisCode/requirements.txt
- SevignySchrank_eNeuro_2026_AnalysisCode/SOURCES.txt
