# Supplementary material for: Optimizing and Benchmarking Machine Learning and Traditional Synaptic Event Detection Pipelines in Neurophysiology Experiments
Source: eNeuro. 2026 Apr 29;13(5):ENEURO.0410-25.2026. doi: 10.1523/ENEURO.0410-25.2026 (PMC13233908; doi:10.1523/ENEURO.0410-25.2026)
Supplement: Data 1 — Analysis Code Analysis Code, License, and Readme for all experimental results. Download Data 1, ZIP file. [file eneuro-13-ENEURO.0410-25.2026-s009.zip › SevignySchrank_eNeuro_2026_AnalysisCode/MAD Detection/findminis.m]

function [data] = findminis(data, whichstream, whichrawstream, whichthreshold, fs, prepeakstartS, prepeakendS)
% PEAKFREQ      Function that takes in the data structure and variables
%               needed for peak detection, runs each file through the peakfreqfinder
%               function (see documentation for more details), and exports the peak values,
%               locations, baselines, and amplitude for each detected event.
%
% INPUTS:
%       DATA:               Data structure containing at least tracefilt
%                           (filtered trace, see filterData function) and
%                           RecordingType ('EPSC' or 'IPSC').
%
%       NUMSTD_IPSC:        A variable containing the desired standard
%                           deviation threshold for IPSCs.
%
%       NUMSTD_EPSC:        A variable containing the desired standard
%                           deviation threshold for EPSCs.
%
%       BINSIZE:            The size of the bin to use as a rolling baseline
%                           for the standard deviation for the peak detection.
%
%       PREPEAKBL:          The number of samples to search before each
%                           event to detect the window baseline value.
%
% OUTPUTS:
%       DATA:               A data structure with added columns pk_vals,
%                           pk_locs, localBL_locs, localBL_vals, windowBL_locs, 
%                           windowBL_vals, and pkamp_windowBL.
%
% Written by R M Donka, August 2023
% Stored in SpartLab GitHub repository, see Wiki for additional notes.
% Import optional inputs into a structure
    inputs = struct(...
        'whichstream',[],...
        'whichrawstream',[],...
        'whichthreshold',[],...
        'fs',[],...
        'prepeakstartS',[],...
        'prepeakendS',[]);
    
    % Required inputs
    inputs.whichstream = whichstream;
    inputs.whichrawstream = whichrawstream;
    inputs.whichthreshold = whichthreshold;
    inputs.fs = fs;
    inputs.prepeakstartS = prepeakstartS;
    inputs.prepeakendS = prepeakendS;
    
    prepeaksamples = floor(fs*prepeakstartS);
    inputs.prepeaksamples = prepeaksamples;

    prepeakstartsamples = floor(fs*prepeakstartS);
    prepeakendsamples = floor(fs*prepeakendS);


    disp('FIND MINIS: Finding minis for all files.')
    disp('INPUTS:') % Display all input values
    disp(inputs)

    allvarnames = {'miniID','peakloc', 'peakval', 'blloc', 'blval', 'amp','currrisesamples','peaklocraw', 'peakvalraw', 'bllocstartraw', 'bllocendraw', 'blvalraw', 'peakampraw'};

    [allvartypes{1:length(allvarnames)}] = deal('double');

    %% Find Minis
    for eachfile = 1:length(data)
        disp(append('Finding ', data(eachfile).Rec,'s: File ',num2str(eachfile))) % Display which file is being processed and what type of recording it is
        
        allpeaklocs = []; % initialize

        currthreshold = data(eachfile).(whichthreshold);

        if strcmp(data(eachfile).Rec, 'EPSC')
            % Find all mins in stream
            allpeaklocs = find(islocalmin(data(eachfile).(whichstream))); % Find all mins
    
            % Prepare tables - preallocate size
            miniquantification = table('Size',[length(allpeaklocs), length(allvarnames)], 'VariableNames', allvarnames, 'VariableTypes', allvartypes);
    
            minicount = 0;
            for eachpeak = 1:length(allpeaklocs)
                % Initialize variables - set to empty
                currpeakloc = [];
                currpeakval = [];
                currpreminstartloc = [];
                currblloc = [];
                currblval = [];
                curramp = [];
                currrisesamples = [];
                currpeaklocraw = [];
                currpeakvalraw = [];
                currpreminstartlocraw = [];
                currpreminendlocraw = [];
                currblvalraw = [];

                % Determine peak variables for inclusion
                currpeakloc = allpeaklocs(eachpeak); % Index of current peak in data stream
                currpeakval = data(eachfile).(whichstream)(currpeakloc); % Value of current peak from data stream
    
                %currpreminstartloc = currpeakloc-prepeaksamples; % Find the start of the pre-peak baseline window
                currpreminstartloc = currpeakloc-prepeakstartsamples; % Find the start of the pre-peak baseline window
                currpreminendloc = currpeakloc-prepeakendsamples; % Find the start of the pre-peak baseline window

                if currpreminstartloc < 1 % If the max is within the baseline length of the start of the session exclude it and move to the next max
                    continue
                end
    
                currblval = mean(data(eachfile).(whichstream)(currpreminstartloc:currpreminendloc)); % Find the value of pre-mini baseline window minimum
                currblloc = currpreminstartloc+(currpreminendloc - currpreminstartloc)/2; % Index of the pre-mini baseline window min point in the data stream
                curramp = currblval-currpeakval; % Find the amplitude of the current mini relative to baseline
    
                if abs(curramp) >= abs(currthreshold) % If the current mini amplitude is greater than the threshold, quantify and add it to the table 'miniquantification'
                    minicount = minicount + 1; % Update the total count of minis
                    % Find values in raw stream
                    preminirawdata = [data(eachfile).(whichrawstream)((currpeakloc-prepeaksamples):currpeakloc)]; % Find pre-mini data
                    currpeakvalraw = min(preminirawdata);
                    currpeaklocraw = (currpeakloc-prepeaksamples)+find(currpeakvalraw == preminirawdata,1,'last');

                    currpreminstartlocraw = currpeaklocraw-prepeakstartsamples; % Find the start of the pre-peak baseline window
                    currpreminendlocraw = currpeaklocraw-prepeakendsamples; % Find the start of the pre-peak baseline window

                    if currpreminstartlocraw < 1 % If the max is within the baseline length of the start of the session exclude it and move to the next max
                        continue
                    end
                    currblvalraw = mean(data(eachfile).(whichrawstream)(currpreminstartlocraw:currpreminendlocraw)); % Find the value of pre-mini baseline window minimum

                    % Add variables to the table 'miniquantification'
                    miniquantification.miniID(minicount) = minicount;
                    miniquantification.peakloc(minicount) = currpeakloc;
                    miniquantification.peakval(minicount) = currpeakval;
                    miniquantification.blloc(minicount) = currblloc;
                    miniquantification.blval(minicount) = currblval;
                    miniquantification.amp(minicount) = curramp;
                    %miniquantification.risesamples(minicount) = currrisesamples;
                    %miniquantification.risems(minicount) = (currrisesamples/fs)*1000;
                    miniquantification.peaklocraw(minicount) = currpeaklocraw;
                    miniquantification.peakvalraw(minicount) = currpeakvalraw;
                    miniquantification.bllocstartraw(minicount) = currpreminstartlocraw;
                    miniquantification.bllocendraw(minicount) = currpreminendlocraw;
                    miniquantification.blvalraw(minicount) = currblvalraw;
                    miniquantification.peakampraw(minicount) = currpeakvalraw-currblvalraw;
                end               
            end
            % Add inputs and mini quantification to the data structure
            data(eachfile).(append('minis_blmin')).miniquantification = miniquantification(1:minicount,:);

        elseif strcmp(data(eachfile).Rec, 'IPSC')        
            % Find all maxes in stream
            allpeaklocs = find(islocalmax(data(eachfile).(whichstream))); % Find all maxes
    
            % Prepare tables - preallocate size
            miniquantification = table('Size',[length(allpeaklocs), length(allvarnames)], 'VariableNames', allvarnames, 'VariableTypes', allvartypes);
    
            minicount = 0;
            for eachpeak = 1:length(allpeaklocs)
                % Initialize variables - set to empty
                currpeakloc = [];
                currpeakval = [];
                currpreminstartloc = [];
                currblloc = [];
                currblval = [];
                curramp = [];
                currrisesamples = [];
                currpeaklocraw = [];
                currpeakvalraw = [];
                currpreminstartlocraw = [];
                currpreminendlocraw = [];
                currblvalraw = [];
                
                % Determine peak variables for inclusion
                currpeakloc = allpeaklocs(eachpeak); % Index of current max in data stream
                currpeakval = data(eachfile).(whichstream)(currpeakloc); % Value of current max from data stream
    
                %currpreminstartloc = currpeakloc-prepeaksamples; % Find the start of the pre-peak baseline window
                currpreminstartloc = currpeakloc-prepeakstartsamples; % Find the start of the pre-peak baseline window
                currpreminendloc = currpeakloc-prepeakendsamples; % Find the end of the pre-peak baseline window

                if currpreminstartloc < 1 % If the max is within the baseline length of the start of the session exclude it and move to the next max
                    continue
                end
    
                currblval = mean(data(eachfile).(whichstream)(currpreminstartloc:currpreminendloc)); % Find the value of pre-mini baseline window minimum
                currblloc = currpreminstartloc+(currpreminendloc - currpreminstartloc)/2; % Index of the pre-mini baseline window min point in the data stream
                curramp = currpeakval-currblval; % Find the amplitude of the current mini relative to baseline
    
                if curramp >= abs(currthreshold) % If the current mini amplitude is greater than the threshold, quantify and add it to the table 'miniquantification'
                    minicount = minicount + 1; % Update the total count of minis

                    % Find values in raw stream
                    preminirawdata = [data(eachfile).(whichrawstream)((currpeakloc-prepeaksamples):currpeakloc)]; % Find pre-mini data
                    currpeakvalraw = max(preminirawdata);
                    currpeaklocraw = (currpeakloc-prepeaksamples)+find(currpeakvalraw == preminirawdata,1,'last');

                    currpreminstartlocraw = currpeaklocraw-prepeakstartsamples; % Find the start of the pre-peak baseline window
                    currpreminendlocraw = currpeaklocraw-prepeakendsamples; % Find the start of the pre-peak baseline window

                    if currpreminstartlocraw < 1 % If the max is within the baseline length of the start of the session exclude it and move to the next max
                        continue
                    end
                    currblvalraw = mean(data(eachfile).(whichrawstream)(currpreminstartlocraw:currpreminendlocraw)); % Find the value of pre-mini baseline window minimum

                    % Add variables to the table 'miniquantification'
                    miniquantification.miniID(minicount) = minicount;
                    miniquantification.peakloc(minicount) = currpeakloc;
                    miniquantification.peakval(minicount) = currpeakval;
                    miniquantification.blloc(minicount) = currblloc;
                    miniquantification.blval(minicount) = currblval;
                    miniquantification.amp(minicount) = curramp;
                    miniquantification.peaklocraw(minicount) = currpeaklocraw;
                    miniquantification.peakvalraw(minicount) = currpeakvalraw;
                    miniquantification.bllocstartraw(minicount) = currpreminstartlocraw;
                    miniquantification.bllocendraw(minicount) = currpreminendlocraw;
                    miniquantification.blvalraw(minicount) = currblvalraw;
                    miniquantification.peakampraw(minicount) = currpeakvalraw-currblvalraw;
                end
            end
        end
        % Add inputs and mini quantification to the data structure
        data(eachfile).(append('minis_',whichthreshold)) = miniquantification(1:minicount,:);
    end
end
