# Supplementary material for: Optimizing and Benchmarking Machine Learning and Traditional Synaptic Event Detection Pipelines in Neurophysiology Experiments
Source: eNeuro. 2026 Apr 29;13(5):ENEURO.0410-25.2026. doi: 10.1523/ENEURO.0410-25.2026 (PMC13233908; doi:10.1523/ENEURO.0410-25.2026)
Supplement: Data 1 — Analysis Code Analysis Code, License, and Readme for all experimental results. Download Data 1, ZIP file. [file eneuro-13-ENEURO.0410-25.2026-s009.zip › SevignySchrank_eNeuro_2026_AnalysisCode/MAD Detection/getFilePaths.m]

function [p fp] = getFilePaths(root,type)
    
    abroot = pwd;
    abroot(ismember(abroot,'\')) = '/';
    
    p = [];
    fp = [];
    stack = dir(root);
    stack = cat(1,{stack(:).name});
    stack(ismember(stack,[{'.'} {'..'}])) = [];
    for i = 1:length(stack)
        stack{i} = [root '/' stack{i}];
    end    
    while ~isempty(stack)
        if isdir(stack{1})
            add = dir(stack{1});
            add = cat(1,{add(:).name});
            add(ismember(add,[{'.'} {'..'}])) = [];
            for i = 1:length(add)
                add{i} = [stack{1} '/' add{i}];
            end
            stack = [stack add];
        elseif ismember({type},{'*'}) || ismember({stack{1}(end-(length(type)-1):end)},{type})
            p = [p; stack(1)];
            fp = [fp; {[abroot '/' stack{1}]}];
        end
        stack(1) = [];
    end
end
