# Supplementary material for: Optimizing and Benchmarking Machine Learning and Traditional Synaptic Event Detection Pipelines in Neurophysiology Experiments
Source: eNeuro. 2026 Apr 29;13(5):ENEURO.0410-25.2026. doi: 10.1523/ENEURO.0410-25.2026 (PMC13233908; doi:10.1523/ENEURO.0410-25.2026)
Supplement: Data 1 — Analysis Code Analysis Code, License, and Readme for all experimental results. Download Data 1, ZIP file. [file eneuro-13-ENEURO.0410-25.2026-s009.zip › SevignySchrank_eNeuro_2026_AnalysisCode/MAD Detection/main_MATLABminis_ThresholdEventDetection.m]

%%%%%%%%%%%%%%%%%%%%%%%% Patch Clamp Peak Analysis %%%%%%%%%%%%%%%%%%%%%%%%
% This is the main script for threshold based event detection of IPSCs and EPSCs.
% The script takes in abf files and loads the data into data.traceraw.
% Data streams are filtered with a bandpass Buttersworth filter (highpass cutoff
% of 0.05hz, lowpass cutoff of 50hz). Filtered data are output to data.tracefilt. 
% Peak detection is then conducted to find peaks exceeding a threshold
% criterion based on mean absolute deviation (MAD).

%% Set up environment
rootdirectory =  getenv("USERPROFILE") + "\"; % Set computer root directory of paths
rawdatapath = append(rootdirectory,'Box\MatlabMiniAnalysis\Trunc Files\');

analysispath = append(rootdirectory,'Box\MatlabMiniAnalysis\Threshold Event Detection\');
plotpath = append(rootdirectory,'Box\MatlabMiniAnalysis\Plots\Threshold Event Detection\Plots\');
eventfilepath = append(rootdirectory,'Box\MatlabMiniAnalysis\Threshold Event Detection\Individual Event Files\');

% Load file key
filekeyname = 'MatlabFileKey.csv';

% Add GitHub Repositories and data folders to MATLAB path
addpath(genpath(append(rootdirectory,'Desktop\GitHub_MyRepositories\Analysis-SpartaMinis\'))); % Path for GitHub repository
addpath(genpath(append(rootdirectory,'Box\MatlabMiniAnalysis\'))); % Path to data

%% Set variables for analysis
fs = 20000; % Sampling rate of 20,000 kHz

% Filter settings
highpasscutoff = 0.05;
lowpasscutoff = 50;
filterorder = 3;

prepeakstartS = .015; % start of pre-peak baseline window to search for the baseline value in seconds; set to 15ms
prepeakendS = .006; % end of pre-peak baseline window to search for the baseline value in seconds; set to 6ms

% Prepare thresholds
percentilethreshold = 96;

MADthreshold_EPSC = 2.2;
MADthreshold_IPSC = 2.2;

MADnoisethreshold_EPSC = 2.5;
MADnoisethreshold_IPSC = 3.6;

%% LOAD DATA
% Load in the file key
filekey = readtable(filekeyname, 'Decimal',',', 'Delimiter',',');

% Prepare full paths
filekey.FilePath = append(rawdatapath,'\',filekey.Folder,'\',filekey.File);
[rawdata] = table2struct(filekey); % Create data structure

for eachfile = 1:size(rawdata,1)
    rawdata(eachfile).HandCount_Freq_Hz = str2double(rawdata(eachfile).HCFrequency);
    rawdata(eachfile).HandCount_Amp = str2double(rawdata(eachfile).HCAmplitude);
end

% Load files
for eachfile = 1:size(rawdata,1)
    try
        disp(append('Loading file number: ',num2str(eachfile))); % Display which file is loading
        currentfile = char(rawdata(eachfile).FilePath); % Pull out the file path for the current file
        rawdata(eachfile).streamraw = abfload(currentfile)'; % Load the abf file into the structure under the name "traceraw"
    catch ME
        fprintf('  ERROR: %s\n', ME.message);
        continue;
    end
end

% Copy rawdata into data
[data] = rawdata;


%% FILTER DATA: Apply a Butterworth bandpass filter
% Design filter
highpasscutoffval = round(highpasscutoff/floor(fs/2),6);
lowpasscutoffval = round(lowpasscutoff/floor(fs/2),6);
highpasscutoffval_noise = round((lowpasscutoff*2)/floor(fs/2),6);

[b,a] = butter(filterorder,highpasscutoffval,'high'); % Highpass filter for signal
[d,c] = butter(filterorder,lowpasscutoffval,'low'); % Lowpass filter for signal
[e,f] = butter(filterorder,highpasscutoffval_noise,'high'); % Highpass filter for noise

for eachfile = 1:size(data,1)
    streamfilt_highpass = filtfilt(b,a,data(eachfile).streamraw); % Apply the high pass filter for signal
    data(eachfile).streamfilt_highpass = streamfilt_highpass;
    data(eachfile).streamfilt = filtfilt(d,c,streamfilt_highpass); % Apply the low pass filter for signal
    data(eachfile).streamnoise = filtfilt(e,f,data(eachfile).streamraw); % Apply the high pass filter for noise
end

%% Prepare Thresholds
for eachfile = 1:size(data,1)
    data(eachfile).sdev = std(data(eachfile).streamnoise);
    data(eachfile).madValue = mad(data(eachfile).streamfilt, 1);
    data(eachfile).madValuenoise = mad(data(eachfile).streamnoise, 1);

    if strcmp(data(eachfile).Rec, 'EPSC')
        data(eachfile).thresholdMAD = median(data(eachfile).streamfilt) - MADthreshold_EPSC * data(eachfile).madValue;
        data(eachfile).thresholdMADnoise = median(data(eachfile).streamfilt) - MADnoisethreshold_EPSC * data(eachfile).madValuenoise;
        data(eachfile).thresholdPerc = prctile(data(eachfile).streamnoise, 100-percentilethreshold);
    elseif strcmp(data(eachfile).Rec, 'IPSC')
        data(eachfile).thresholdMAD = median(data(eachfile).streamfilt) + MADthreshold_IPSC * data(eachfile).madValue;
        data(eachfile).thresholdMADnoise = median(data(eachfile).streamfilt) + MADnoisethreshold_IPSC * data(eachfile).madValuenoise;
        data(eachfile).thresholdPerc = prctile(data(eachfile).streamnoise, percentilethreshold);
    end
end

%% Find Minis
[data] = findminis(data,'streamfilt','streamraw','thresholdPerc',fs,prepeakstartS,prepeakendS);
[data] = findminis(data,'streamfilt','streamraw','thresholdMAD',fs,prepeakstartS,prepeakendS);
[data] = findminis(data,'streamfilt','streamraw','thresholdMADnoise',fs,prepeakstartS,prepeakendS);

%% Calculate frequency and amplitude
for eachfile = 1:size(data,1)
    data(eachfile).thresholdPerc_Freq_n = size(data(eachfile).minis_thresholdPerc,1);
    data(eachfile).thresholdPerc_Freq_hz = size(data(eachfile).minis_thresholdPerc,1)/(length(data(eachfile).streamfilt)/fs);
    data(eachfile).thresholdPerc_Amp_raw = mean(data(eachfile).minis_thresholdPerc.peakampraw);
    data(eachfile).thresholdPerc_Amp_filt = mean(data(eachfile).minis_thresholdPerc.amp);

    data(eachfile).thresholdMAD_Freq_n = size(data(eachfile).minis_thresholdMAD,1);
    data(eachfile).thresholdMAD_Freq_hz = size(data(eachfile).minis_thresholdMAD,1)/(length(data(eachfile).streamfilt)/fs);
    data(eachfile).thresholdMAD_Amp_raw = mean(data(eachfile).minis_thresholdMAD.peakampraw);
    data(eachfile).thresholdMAD_Amp_filt = mean(data(eachfile).minis_thresholdMAD.amp);

    data(eachfile).thresholdMADnoise_Freq_n = size(data(eachfile).minis_thresholdMADnoise,1);
    data(eachfile).thresholdMADnoise_Freq_hz = size(data(eachfile).minis_thresholdMADnoise,1)/(length(data(eachfile).streamfilt)/fs);
    data(eachfile).thresholdMADnoise_Amp_raw = mean(data(eachfile).minis_thresholdMADnoise.peakampraw);
    data(eachfile).thresholdMADnoise_Amp_filt = mean(data(eachfile).minis_thresholdMADnoise.amp);
end


%% Export overall data
% Make table of frequency and amplitude by file
minisoutput = filekey;

minisoutput.thresholdPerc_Frequency_n = [data.thresholdPerc_Freq_n]';
minisoutput.thresholdPerc_Frequency_hz = [data.thresholdPerc_Freq_hz]';
minisoutput.thresholdPerc_Amplitude_rawdata = [data.thresholdPerc_Amp_raw]';
minisoutput.thresholdPerc_Amplitude_filtereddata = [data.thresholdPerc_Amp_filt]';

minisoutput.thresholdMAD_Frequency_n = [data.thresholdMAD_Freq_n]';
minisoutput.thresholdMAD_Frequency_hz = [data.thresholdMAD_Freq_hz]';
minisoutput.thresholdMAD_Amplitude_rawdata = [data.thresholdMAD_Amp_raw]';
minisoutput.thresholdMAD_Amplitude_filtereddata = [data.thresholdMAD_Amp_filt]';

minisoutput.thresholdMADnoise_Frequency_n = [data.thresholdMADnoise_Freq_n]';
minisoutput.thresholdMADnoise_Frequency_hz = [data.thresholdMADnoise_Freq_hz]';
minisoutput.thresholdMADnoise_Amplitude_rawdata = [data.thresholdMADnoise_Amp_raw]';
minisoutput.thresholdMADnoise_Amplitude_filtereddata = [data.thresholdMADnoise_Amp_filt]';

fullminisoutputpath = append(analysispath,'MATLABAnalysis_ThresholdBasedDetection.csv');
writetable(minisoutput,fullminisoutputpath,'Delimiter',',');


%% Export events by file
for eachfile = 1:length(data)
    writetable(data(eachfile).minis_thresholdPerc,append(eventfilepath,'thresholdPerc\',data(eachfile).Folder,'_',data(eachfile).File,'.csv'),'Delimiter',',');
    writetable(data(eachfile).minis_thresholdMAD,append(eventfilepath,'thresholdMAD\',data(eachfile).Folder,'_',data(eachfile).File,'.csv'),'Delimiter',',');
    writetable(data(eachfile).minis_thresholdMADnoise,append(eventfilepath,'thresholdMADnoise\',data(eachfile).Folder,'_',data(eachfile).File,'.csv'),'Delimiter',',');
end

%% Plot streams and detected events
% Raw 
for eachvariant = 1:length(whichvariants)
    currvariant = char(whichvariants{eachvariant});

    for eachfile = 1:size(data,1)
        if size(data(eachfile).minis_thresholdSD,1) > 300
            finalevent = 300;
        else
            finalevent = size(data(eachfile).minis_thresholdSD,1);
        end
        
        streamraw = data(eachfile).streamraw(1:data(eachfile).minis_thresholdSD.peaklocraw(finalevent)+500);
        ntiles = ceil(length(streamraw)/tilesamples);
    
        close all
        
        % Create a new figure with a custom size (8.5"x16")
        f = figure('Units','inches','Position',[1, 1, 8.5, ntiles*tileheight]);
        
        % 2) Set the paper size and paper position
        set(f, 'PaperUnits', 'inches');           % Work in real inches
        set(f, 'PaperSize', [8.5, ntiles*tileheight]);           % The size of the entire PDF page
        set(f, 'PaperPosition', [0, 0, 8.5, ntiles*tileheight]);  % The area of the page to render the figure into
        
        tiledlayout(f, ntiles, 1, 'Padding','compact', 'TileSpacing','compact');
        
        for eachtile = 0:ntiles-1
            if eachtile < 1
                tilestart = 1;
            else
                tilestart = eachtile*tilesamples;
            end
            if  tilestart + tilesamples < length(streamraw)
                tileend = tilestart + tilesamples;
            else
                tileend = length(streamraw);
            end
        
            peaklocs = data(eachfile).(currvariant).peaklocraw(data(eachfile).(currvariant).peaklocraw<tileend & data(eachfile).(currvariant).peaklocraw>tilestart)-tilestart;
            peakvals = data(eachfile).(currvariant).peakvalraw(data(eachfile).(currvariant).peaklocraw<tileend& data(eachfile).(currvariant).peaklocraw>tilestart);
            blstartlocs = data(eachfile).(currvariant).bllocstartraw(data(eachfile).(currvariant).bllocstartraw<tileend & data(eachfile).(currvariant).bllocstartraw>tilestart)-tilestart;
            blstartvals = data(eachfile).(currvariant).blvalraw(data(eachfile).(currvariant).bllocstartraw<tileend & data(eachfile).(currvariant).bllocstartraw>tilestart);
            blendlocs = data(eachfile).(currvariant).bllocendraw(data(eachfile).(currvariant).bllocendraw<tileend & data(eachfile).(currvariant).bllocendraw>tilestart)-tilestart;
            blendvals = data(eachfile).(currvariant).blvalraw(data(eachfile).(currvariant).bllocendraw<tileend & data(eachfile).(currvariant).bllocendraw>tilestart);

            nexttile
            hold on
            plot(streamraw(tilestart:tileend))
            plot(peaklocs,peakvals,'o','color','red')
            plot(blstartlocs,blstartvals,'<','color','yellow')
            plot(blendlocs,blendvals,'>','color','green')

            xlim([1 tilesamples])
            hold off
        end
        
        if strcmp(data(eachfile).Rec, 'EPSC')
            plotfilepath = append(plotpath,currvariant,'/Raw_WholeSession_',currvariant,'_Threshold', num2str(threshold_EPSC),data(eachfile).Folder,'_',data(eachfile).File,'.pdf');
        elseif strcmp(data(eachfile).Rec, 'IPSC')
            plotfilepath = append(plotpath,currvariant,'/Raw_WholeSession_',currvariant,'_Threshold', num2str(threshold_IPSC),data(eachfile).Folder,'_',data(eachfile).File,'.pdf');
        end

        print(f, '-dpdf', plotfilepath);
    end
end

% Filtered
for eachvariant = 1:length(whichvariants)
    currvariant = char(whichvariants{eachvariant});
    for eachfile = 1:size(data,1)
        ntiles = ceil(length(data(eachfile).streamfilt)/tilesamples);
    
        close all
        
        % Create a new figure with a custom size (8.5"x16")
        f = figure('Units','inches','Position',[1, 1, 8.5, ntiles*tileheight]);
        
        % 2) Set the paper size and paper position
        set(f, 'PaperUnits', 'inches');           % Work in real inches
        set(f, 'PaperSize', [8.5, ntiles*tileheight]);           % The size of the entire PDF page
        set(f, 'PaperPosition', [0, 0, 8.5, ntiles*tileheight]);  % The area of the page to render the figure into
        
        tiledlayout(f, ntiles, 1, 'Padding','compact', 'TileSpacing','compact');
        
        for eachtile = 0:ntiles-1
            if eachtile < 1
                tilestart = 1;
            else
                tilestart = eachtile*tilesamples;
            end
            if  tilestart + tilesamples < length(data(eachfile).streamfilt)
                tileend = tilestart + tilesamples;
            else
                tileend = length(data(eachfile).streamfilt);
            end
        
            peaklocs = data(eachfile).(currvariant).peakloc(data(eachfile).(currvariant).peakloc<tileend & data(eachfile).(currvariant).peakloc>tilestart)-tilestart;
            peakvals = data(eachfile).(currvariant).peakval(data(eachfile).(currvariant).peakloc<tileend& data(eachfile).(currvariant).peakloc>tilestart);
            bllocs = data(eachfile).(currvariant).blloc(data(eachfile).(currvariant).blloc<tileend & data(eachfile).(currvariant).blloc>tilestart)-tilestart;
            blvals = data(eachfile).streamfilt(data(eachfile).(currvariant).blloc(data(eachfile).(currvariant).blloc<tileend & data(eachfile).(currvariant).blloc>tilestart));
        
            nexttile
            hold on
            plot(data(eachfile).streamfilt(tilestart:tileend),'color','green')
            plot(peaklocs,peakvals,'o','color','red')
            plot(bllocs,blvals,'o','color','yellow')
            xlim([1 tilesamples])
            hold off
        end

        if strcmp(data(eachfile).Rec, 'EPSC')
            plotfilepath = append(plotpath,currvariant,'/Filtered_WholeSession_',currvariant,'_Threshold', num2str(threshold_EPSC),data(eachfile).Folder,'_',data(eachfile).File,'.pdf');
        elseif strcmp(data(eachfile).Rec, 'IPSC')
            plotfilepath = append(plotpath,currvariant,'/Filtered_WholeSession_',currvariant,'_Threshold', num2str(threshold_IPSC),data(eachfile).Folder,'_',data(eachfile).File,'.pdf');
        end

        print(f, '-dpdf', plotfilepath);
    end
end
