# Supplementary material for: Optimizing and Benchmarking Machine Learning and Traditional Synaptic Event Detection Pipelines in Neurophysiology Experiments
Source: eNeuro. 2026 Apr 29;13(5):ENEURO.0410-25.2026. doi: 10.1523/ENEURO.0410-25.2026 (PMC13233908; doi:10.1523/ENEURO.0410-25.2026)
Supplement: Data 1 — Analysis Code Analysis Code, License, and Readme for all experimental results. Download Data 1, ZIP file. [file eneuro-13-ENEURO.0410-25.2026-s009.zip › SevignySchrank_eNeuro_2026_AnalysisCode/miniML core/ScoringPanel.py]

import sys
import numpy as np
import matplotlib.pyplot as plt

# define IndexTracker class to map events and scores
class ScoringPanel(object):
    def __init__(self, fig, ax, X, Y, start_ind):
        self.fig = fig
        self.ax = ax
        self.X = X
        self.Y = Y
        self.ind = start_ind
        self.col_dict = {0:'r', 1:'k', 2:'b'}
        self.update()

    # Use mouse to change event
    def onscroll(self, event):
        if event.button == 'up':
            self.ind = (self.ind + 1)
        else:
            self.ind = (self.ind - 1)
        self.update()

    # Use keyboard to change events and scores
    def onclick(self, event):
        # print('press', event.key) ### Can be used to show key bindings
        sys.stdout.flush()
        if event.key == 'right':
            self.ind = (self.ind + 1)
        elif event.key == 'left':
            self.ind = (self.ind - 1)
        if event.key == 'm':
            self.Y[self.ind] = (self.Y[self.ind]+1)%3
        self.update()


    def update(self):
        self.ax.clear()
        
        # Take care of boundary indices
        if self.ind < 0:
            self.ind += self.Y.shape[0]
        elif self.ind >= self.Y.shape[0]:
            self.ind = self.ind - self.Y.shape[0]
        
        
        self.ax.plot(self.X[self.ind], c=self.col_dict[self.Y[self.ind]])
        self.ax.set_ylabel('# %s' % self.ind)
        self.ax.set_title(f'label: {self.Y[self.ind]}')
        self.fig.canvas.draw_idle()
