# Supplementary material for: Optimizing and Benchmarking Machine Learning and Traditional Synaptic Event Detection Pipelines in Neurophysiology Experiments
Source: eNeuro. 2026 Apr 29;13(5):ENEURO.0410-25.2026. doi: 10.1523/ENEURO.0410-25.2026 (PMC13233908; doi:10.1523/ENEURO.0410-25.2026)
Supplement: Data 1 — Analysis Code Analysis Code, License, and Readme for all experimental results. Download Data 1, ZIP file. [file eneuro-13-ENEURO.0410-25.2026-s009.zip › SevignySchrank_eNeuro_2026_AnalysisCode/MLD Models/EPSC Final Model/epsc-model_Training.ipynb]

# %% [markdown]
Notebook to train a convolutional neural network for the analysis of synaptic events. For details please refer to the preprint on bioRxiv and to the GitHub repository.\
bioRxiv: https://doi.org/10.1101/2023.11.02.565316 \
GitHub: https://github.com/delvendahl/miniML

# %% [code]
import tensorflow as tf
from tensorflow.keras.models import Model
from tensorflow.keras.layers import (Input, BatchNormalization, AveragePooling1D, MaxPooling1D,
                                     Conv1D, Bidirectional, LSTM, Dense, Dropout, LeakyReLU)

from tensorflow.keras.optimizers.legacy import Adam
from keras.regularizers import l2
from sklearn.preprocessing import minmax_scale
from sklearn.model_selection import train_test_split
from sklearn.metrics import auc, confusion_matrix, ConfusionMatrixDisplay, roc_curve, matthews_corrcoef

import time
import h5py
import numpy as np
import matplotlib.pyplot as plt
print("Num GPUs Available: ", len(tf.config.list_physical_devices('GPU')))

# %% [code]
# Set training params
training_size = 0.8
testing_size = 'None'
dropout = 0.4
learn_rate = 1e-6
epsilon = 1e-8
patience = 8
epochs = 100
batch_size = 128
training_data = 'EPSC_Training_Data.h5'


settings = {}
settings['training_size'] = training_size
settings['testing_size'] = testing_size
settings['learn_rate'] = learn_rate
settings['epsilon'] = epsilon
settings['patience'] = patience
settings['epochs'] = epochs
settings['batch_size'] = batch_size
settings['dropout'] = dropout
settings['training_data'] = training_data

text_format = ''
for i in settings:
    text_format += f'{i}: {settings[i]}\n'

# %% [markdown]
#### load training data

# %% [code]
with h5py.File(f'../input/epsc-highdescrepency/{training_data}', 'r') as f:
    x = f['events'][:]
    y = f['scores'][:]

print(f'loaded events with shape {x.shape}')
print(f'loaded scores with shape {y.shape}') 
print(f'ratio of pos/neg scores: {y.sum()/(y.shape[0]-y.sum()):.2f}')

scaled_data = minmax_scale(x, feature_range=(0,1), axis=1)
scaled_data = np.expand_dims(scaled_data, axis=2)
y = np.expand_dims(y, axis=1)
x_train, x_test, y_train, y_test = train_test_split(scaled_data, y, train_size=training_size, random_state=1234)

print(x_train.shape)
print(y_train.shape)

train_dataset = tf.data.Dataset.from_tensor_slices((x_train, y_train))
test_dataset = tf.data.Dataset.from_tensor_slices((x_test, y_test))

# %% [markdown]
#### define model

# %% [code]
def build_model(x_train, dropout, learn_rate, epsilon):
    dropout_rate = dropout

    model = tf.keras.models.Sequential()
    model.add(Input(shape=(x_train.shape[1:])))
              
    model.add(Conv1D(filters=32, kernel_size=9, padding='same'))
    model.add(BatchNormalization())
    model.add(LeakyReLU())
    model.add(AveragePooling1D(pool_size=3, strides=3))
    
    model.add(Conv1D(filters=48, kernel_size=7, padding='same'))
    model.add(BatchNormalization())
    model.add(LeakyReLU())
    model.add(AveragePooling1D(pool_size=2, strides=2))
    
    model.add(Conv1D(filters=64, kernel_size=5, padding='same'))
    model.add(BatchNormalization())
    model.add(LeakyReLU())
    model.add(AveragePooling1D(pool_size=2, strides=2))
    
    model.add(Conv1D(filters=80, kernel_size=3, padding='same'))
    model.add(BatchNormalization())
    model.add(LeakyReLU())
    
    model.add(Bidirectional(LSTM(96, dropout=dropout_rate), 
                            merge_mode='sum'))
    model.add(Dense(128, activation=LeakyReLU()))
    model.add(Dropout(dropout_rate))
    model.add(Dense(1, activation='sigmoid'))
    
    model.compile(optimizer=Adam(learning_rate=learn_rate, epsilon=epsilon, amsgrad=True),
                  loss=tf.keras.losses.BinaryCrossentropy(),
                  metrics=['Accuracy'])
    
    return model


model = build_model(x_train, dropout, learn_rate, epsilon)
model.summary()

# %% [markdown]
#### train model

# %% [code]
checkpoint_filepath = '/kaggle/working/model_{epoch:02d}_{val_Accuracy:.03f}.h5'

model_checkpoint_callback = tf.keras.callbacks.ModelCheckpoint(
    filepath=checkpoint_filepath,
    save_weights_only=False,
    monitor='val_Accuracy',
    mode='max',
    save_best_only=True)

early_stopping_callback = tf.keras.callbacks.EarlyStopping(
    monitor='val_loss', 
    patience=patience,
    restore_best_weights=True)

# %% [code]
start = time.time()
SHUFFLE_BUFFER_SIZE = 100

train_dataset = train_dataset.shuffle(SHUFFLE_BUFFER_SIZE).batch(batch_size, num_parallel_calls=tf.data.AUTOTUNE)
test_dataset = test_dataset.batch(batch_size, num_parallel_calls=tf.data.AUTOTUNE)

train_dataset = train_dataset.prefetch(tf.data.AUTOTUNE)
test_dataset = test_dataset.prefetch(tf.data.AUTOTUNE)

history = model.fit(train_dataset,
                    verbose=1,
                    epochs=epochs,
                    validation_data=test_dataset,
                    shuffle=True,
                    callbacks=[early_stopping_callback])

print('')
print(f'train shape: {x_train.shape}')
print(f'score on val: {model.evaluate(test_dataset)[1]}')
print(f'score on train: {model.evaluate(train_dataset)[1]}')

end = time.time()

print(end-start)

# %% [markdown]
### eval training

# %% [code]
acc = history.history['Accuracy']
val_acc = history.history['val_Accuracy']
epochs = range(1, len(acc) + 1)
plt.plot(epochs, acc, '#12B5CB', label='Training')
plt.plot(epochs, val_acc, '#425066', label='Validation')
plt.title('Training and validation accuracy')
plt.xlabel('Epochs')
plt.ylabel('Accuracy')
plt.legend()
plt.show()

best_epoch = val_acc.index(max(val_acc)) + 1
print(f'Best epoch: {best_epoch} (accuracy={max(val_acc):.4f})')
loss = history.history['loss']
val_loss = history.history['val_loss']


plt.plot(epochs, loss, '#12B5CB', label='Training')
plt.plot(epochs, val_loss, '#425066', label='Validation')
plt.title('Training and validation loss')
plt.xlabel('Epochs')
plt.ylabel('Loss')
plt.legend()
plt.show()

# %% [markdown]
#### eval final model

# %% [code]
import numpy as np
import matplotlib.pyplot as plt
from sklearn.metrics import roc_curve, auc, matthews_corrcoef, confusion_matrix, ConfusionMatrixDisplay
import umap
import tensorflow as tf

# --- 1) ROC curve --------------------------------------------------
y_score = model.predict(x_test).ravel()
fpr, tpr, thresholds = roc_curve(y_test, y_score)
roc_auc = auc(fpr, tpr)

plt.figure(figsize=(6,5))
plt.plot([0,1],[0,1],'y--', label='Chance')
plt.plot(fpr, tpr, marker='.', label=f'AUC = {roc_auc:.3f}')
plt.xlabel('False positive rate')
plt.ylabel('True positive rate')
plt.title('ROC curve')
plt.legend()
plt.show()

optimal_idx       = np.argmax(tpr - fpr)
optimal_threshold = thresholds[optimal_idx]
print(f'Optimal threshold = {optimal_threshold:.3f}')
print('MCC @ 0.5 =', matthews_corrcoef(y_test, y_score>0.5))

# --- 2) UMAP projection of penultimate features (panel E style) ---
# here we grab the 128-unit Dense layer just before the final sigmoid
# Your model ends: ... → Dense(128) → Dropout → Dense(1, sigmoid)
penultimate = model.layers[-3].output   # adjust if your architecture differs
feature_model = tf.keras.Model(inputs=model.input, outputs=penultimate)

# compute 128-D features for the test set
features = feature_model.predict(x_test, batch_size=256)

# run UMAP down to 2D
reducer   = umap.UMAP(n_components=2, random_state=42)
embedding = reducer.fit_transform(features)

# scatter, coloring by ground-truth y_test
mask0 = (y_test.ravel() == 0)
mask1 = (y_test.ravel() == 1)

plt.figure(figsize=(6,6))
plt.scatter(embedding[mask0,0], embedding[mask0,1],
            s=5, alpha=0.7, label='no event',   color='navy')
plt.scatter(embedding[mask1,0], embedding[mask1,1],
            s=5, alpha=0.7, label='event',      color='cyan')
plt.legend(markerscale=4, frameon=False)
plt.title('UMAP projection of test-set embeddings')
plt.xlabel('UMAP 1')
plt.ylabel('UMAP 2')
plt.tight_layout()
plt.show()

# %% [code]


# %% [code]
# save results        
model_name = "EPSC_MLD"
model.save(model_name+'.h5')

np.savetxt('/kaggle/working/fpr.txt', fpr)
np.savetxt('/kaggle/working/tpr.txt', tpr)
np.savetxt('/kaggle/working/accuracy.txt', [epochs, acc, val_acc])
np.savetxt('/kaggle/working/loss.txt', [epochs, loss, val_loss])

with open("/kaggle/working/training_settings.txt", "w") as text_file:
    text_file.write(text_format)
