# Supplementary material for: Optimizing and Benchmarking Machine Learning and Traditional Synaptic Event Detection Pipelines in Neurophysiology Experiments
Source: eNeuro. 2026 Apr 29;13(5):ENEURO.0410-25.2026. doi: 10.1523/ENEURO.0410-25.2026 (PMC13233908; doi:10.1523/ENEURO.0410-25.2026)
Supplement: Data 1 — Analysis Code Analysis Code, License, and Readme for all experimental results. Download Data 1, ZIP file. [file eneuro-13-ENEURO.0410-25.2026-s009.zip › SevignySchrank_eNeuro_2026_AnalysisCode/Model Comparison/F_beta/DetectorOverlayGenerator.ipynb]

# %% [code]
import os
import pyabf
import pandas as pd
import numpy as np
import plotly.graph_objs as go
import plotly.express as px

# ─── PARAMETERS ─────────────────────────────────────────────────────────────
matched_session = "...trace to view..."
csv_folder = '...Path to folder with detections...'
abf_data_folder = '...Path to folder with Traces...'
matched_filename_key = matched_session.replace(".abf", "")

# ─── LOAD ABF FILE ──────────────────────────────────────────────────────────
abf_path = os.path.join(abf_data_folder, matched_session)
abf = pyabf.ABF(abf_path)
sampling_rate = abf.dataRate

print(f"Loaded ABF: {matched_session}")
print(f"   Sampling rate: {sampling_rate} Hz")
print(f"   Number of sweeps: {abf.sweepCount}")
print(f"   Points per sweep: {abf.sweepPointCount}")
print(f"   Total duration: {abf.sweepCount * abf.sweepPointCount / sampling_rate:.2f} seconds")

# ─── CUSTOMIZE DOT COLORS ──────────────────────────────────────────────────
dot_colors = [
    '#2278B5',  # Detector 2
    '#892256',  # Detector 3
    '#7F8080',  # Detector 4
]

# ─── GET DETECTOR FILES ─────────────────────────────────────────────────────
csv_files = sorted(
    [f for f in os.listdir(csv_folder) if f.endswith(".csv")],
    reverse=True
)
detector_names = [f.replace(".csv", "") for f in csv_files]

print(f"\n📂 Found {len(csv_files)} detector CSV files:")
for f in csv_files:
    print(f"   • {f}")

# ─── CREATE RASTER FIGURE ───────────────────────────────────────────────────
fig = go.Figure()
spacing_factor = 0.05  # vertical spacing between rasters

for i, fname in enumerate(csv_files):
    file_path = os.path.join(csv_folder, fname)
    print(f"\n🔍 Reading: {fname}")
    df = pd.read_csv(file_path)

    print(f"   Columns: {df.columns.tolist()}")
    if 'matched_filename' not in df.columns or 'sample' not in df.columns:
        print("Required columns ['matched_filename', 'sample'] not found. Skipping.")
        continue

    print(f"   Total rows: {len(df)}")
    print(f"   Unique 'matched_filename' values: {df['matched_filename'].unique()[:5]}")
    
    session_df = df[df['matched_filename'] == matched_filename_key]
    if session_df.empty:
        print(f"⚠️ No data matched for {matched_filename_key} in {fname}")
        continue

    print(f"   ➤ Matched rows: {len(session_df)}")
    print(f"   First 5 samples: {session_df['sample'].head().tolist()}")

    # Apply 21 ms phase shift (in samples), then convert to seconds
# Apply 21 ms phase shift (in milliseconds), then convert to seconds
    times_sec = session_df['sample'] / sampling_rate
    print(f"   ➤ First 5 adjusted times (s): {times_sec.head().tolist()}")

    detector_y = np.full_like(times_sec, i * spacing_factor)

    fig.add_trace(go.Scatter(
        x=times_sec,
        y=detector_y,
        mode='markers',
        marker=dict(
            size=10,
            color=dot_colors[i % len(dot_colors)]
        ),
        name=detector_names[i],
        hovertemplate=f"{detector_names[i]}<br>Time: %{{x:.3f}} s"
    ))

# ─── ADD CONCATENATED ABF TRACE ─────────────────────────────────────────────
concatenated_signal = []
time_axis = []

for sweep in range(abf.sweepCount):
    abf.setSweep(sweep)
    concatenated_signal.extend(abf.sweepY)
    time_axis.extend(abf.sweepX + (time_axis[-1] if time_axis else 0))

trace_data = np.array(concatenated_signal, dtype=np.float32)
trace_time = np.array(time_axis, dtype=np.float32)
trace_offset = .6
normalized_trace = (trace_data - np.mean(trace_data)) / np.std(trace_data) * 0.1 + trace_offset

fig.add_trace(go.Scatter(
    x=trace_time,
    y=normalized_trace,
    mode='lines',
    line=dict(color='black'),
    name="ABF Trace",
    hoverinfo='skip'
))

# ─── FINAL TOUCHES ───────────────────────────────────────────────────────────
tickvals = [i * spacing_factor for i in range(len(detector_names))] + [trace_offset]
ticktext = detector_names + ["ABF Trace"]

fig.update_layout(
    title=f"Event Raster Plot: {matched_filename_key}",
    xaxis_title="Time (s)",
    yaxis=dict(
        tickmode='array',
        tickvals=tickvals,
        ticktext=ticktext,
        title="Detector",
        showline=True,
        linecolor='black',
        mirror=True,
        zeroline=False
    ),
    xaxis=dict(
        showline=True,
        linecolor='black',
        mirror=True,
        zeroline=False
    ),
    height=600,
    width=1200,
    showlegend=False,
    plot_bgcolor='white',
    paper_bgcolor='white'
)

fig.show()
