# Supplementary material for: Optimizing and Benchmarking Machine Learning and Traditional Synaptic Event Detection Pipelines in Neurophysiology Experiments
Source: eNeuro. 2026 Apr 29;13(5):ENEURO.0410-25.2026. doi: 10.1523/ENEURO.0410-25.2026 (PMC13233908; doi:10.1523/ENEURO.0410-25.2026)
Supplement: Data 1 — Analysis Code Analysis Code, License, and Readme for all experimental results. Download Data 1, ZIP file. [file eneuro-13-ENEURO.0410-25.2026-s009.zip › SevignySchrank_eNeuro_2026_AnalysisCode/Model Comparison/F_beta/ExampleTrainingDataPull.ipynb]

# %% [code]
import os
import numpy as np
import h5py
import matplotlib.pyplot as plt

# ====== USER SETTINGS ======
H5_PATH = "...Path to compiled training dataset..."   # <-- your file
OUT_PATH = "...Output path for figures..."

N_PER_CLASS = 200
SEED = 7
BASELINE_FRAC = 0.10
PLOT_MEAN = False
SAMPLING_HZ = 20000   # set 20000 for ms axis
# ======================


def baseline_zero(windows, frac=0.10):
    n0 = max(1, int(windows.shape[1] * frac))
    return windows - windows[:, :n0].mean(axis=1, keepdims=True)


def pick_first_existing(h5file, candidates, label):
    for k in candidates:
        if k in h5file:
            return k
    # fail with a useful message
    keys = []
    h5file.visit(lambda name: keys.append(name))
    raise KeyError(
        f"Couldn't find dataset for {label}. Tried: {candidates}\n"
        f"Available H5 paths:\n  " + "\n  ".join(keys[:200]) + ("\n  ... (truncated)" if len(keys) > 200 else "")
    )


def main():
    rng = np.random.default_rng(SEED)
    os.makedirs(os.path.dirname(OUT_PATH), exist_ok=True)

    with h5py.File(H5_PATH, "r") as f:
        # Your extractor/scorer standard:
        x_key = pick_first_existing(f, ["events", "X", "x", "windows", "traces", "data/events", "train/events"], "X (windows)")
        y_key = pick_first_existing(f, ["scores", "y", "labels", "targets", "data/scores", "train/scores"], "y (labels)")

        x = f[x_key][:]
        y = f[y_key][:].astype(int)

    print(f"Loaded: X='{x_key}' {x.shape} | y='{y_key}' {y.shape}")

    # keep only 0/1 (drops class 2 if present)
    mask = (y == 0) | (y == 1)
    x = x[mask]
    y = y[mask]

    idx_noise = np.where(y == 0)[0]
    idx_event = np.where(y == 1)[0]
    if len(idx_noise) == 0 or len(idx_event) == 0:
        raise ValueError(f"Need both classes 0 and 1. Found noise={len(idx_noise)} event={len(idx_event)}")

    n_noise = min(N_PER_CLASS, len(idx_noise))
    n_event = min(N_PER_CLASS, len(idx_event))

    noise = baseline_zero(x[rng.choice(idx_noise, n_noise, replace=False)], BASELINE_FRAC)
    event = baseline_zero(x[rng.choice(idx_event, n_event, replace=False)], BASELINE_FRAC)

    win = x.shape[1]
    if SAMPLING_HZ:
        t = np.arange(win) / SAMPLING_HZ * 1000.0
        xlabel = "Time (ms)"
    else:
        t = np.arange(win)
        xlabel = "Samples"

    fig, axes = plt.subplots(1, 2, figsize=(10, 4), sharey=False)

    # Noise panel
    ax = axes[0]
    for tr in noise:
        ax.plot(t, tr, lw=0.8, alpha=0.25)
    if PLOT_MEAN:
        ax.plot(t, noise.mean(axis=0), lw=2.0)
    ax.axhline(0, lw=0.8)
    # ax.set_title(f"Noise (n={n_noise})")
    ax.set_xlabel(xlabel)
    ax.set_ylabel("pA (baseline-zeroed)")
    ax.set_ylim(-30, 30) 

    # Event panel
    ax = axes[1]
    for tr in event:
        ax.plot(t, tr, lw=0.8, alpha=0.25)
    if PLOT_MEAN:
        ax.plot(t, event.mean(axis=0), lw=2.0)
    ax.axhline(0, lw=0.8)
    # ax.set_title(f"Events (n={n_event})")
    ax.set_xlabel(xlabel)

    for ax in axes:
        ax.spines["top"].set_visible(False)
        ax.spines["right"].set_visible(False)

    fig.tight_layout()
    fig.savefig(OUT_PATH, dpi=600, bbox_inches="tight")

    base, _ = os.path.splitext(OUT_PATH)
    fig.savefig(base + ".pdf", bbox_inches="tight")
    fig.savefig(base + ".svg", bbox_inches="tight")

    plt.show()

    print(f"Saved: {OUT_PATH}")


if __name__ == "__main__":
    main()
