# Supplementary material for: Optimizing and Benchmarking Machine Learning and Traditional Synaptic Event Detection Pipelines in Neurophysiology Experiments
Source: eNeuro. 2026 Apr 29;13(5):ENEURO.0410-25.2026. doi: 10.1523/ENEURO.0410-25.2026 (PMC13233908; doi:10.1523/ENEURO.0410-25.2026)
Supplement: Data 1 — Analysis Code Analysis Code, License, and Readme for all experimental results. Download Data 1, ZIP file. [file eneuro-13-ENEURO.0410-25.2026-s009.zip › SevignySchrank_eNeuro_2026_AnalysisCode/Model Comparison/F_beta/F Beta GLMM Comparisons/IPSC_Fbeta_GLMMtmb_Comparison.R]

# ============================================================
# Mixed model on detector F1 with File/Session as random effect
# Input: f1_per_file_per_detector_long.csv (from your Python export)
# ============================================================

library(readr)
library(dplyr)
library(glmmTMB)
library(emmeans)
library(openxlsx) 


# ---- Path to the CSV you exported from Python ----
csv_path <- "/Users/joshuasevigny/Library/CloudStorage/Box-Box/Sparta Team Folder/Raw Data/AnalysisProject/AnalysisProjectData/F Beta GLMM Comparisons/IPSC_fbeta_per_file_per_detector_long.csv"   # <- change if needed

df <- read_csv(csv_path, show_col_types = FALSE)

# ---- Make naming consistent with your usual style ----
# Python uses Session + Method; in your paper you call it File + AnalysisMethod
data <- df %>%
  transmute(
    File = Session,
    AnalysisMethod = Method,
    F1 = F1
  ) %>%
  filter(!is.na(F1))

# Optional: make method order stable (otherwise alphabetical)
data$AnalysisMethod <- factor(data$AnalysisMethod)
data$AnalysisMethod <- relevel(data$AnalysisMethod, ref = "HD2")

# ---- Correct model (paired/repeated: random intercept for File) ----
m <- glmmTMB(
  F1 ~ AnalysisMethod + (1 | File),
  data = data,
  family = gaussian()
)

# Model summary
summary(m)

# ---- Estimated marginal means + pairwise comparisons (Holm-corrected) ----
emm <- emmeans(m, ~ AnalysisMethod)
print(emm)

pairs_holm <- pairs(emm, adjust = "holm")
print(pairs_holm)


# Letters (CLD) using Holm adjustment (matches your pairwise adjust)
cld_tbl <- multcomp::cld(
  emm,
  Letters = letters,
  adjust  = "holm"
)

cld_tbl

# ---- Optional: export outputs to CSV for manuscript tables ----
emm_df <- as.data.frame(emm)
pairs_df <- as.data.frame(pairs_holm)

write_csv(emm_df, "emm_F1_by_method.csv")
write_csv(pairs_df, "pairs_F1_by_method_holm.csv")

cat("\nWrote:\n  emm_F1_by_method.csv\n  pairs_F1_by_method_holm.csv\n")


library(ggplot2)
library(dplyr)

# ---- Summary stats (mean ± SEM) ----
plot_df <- data %>%
  group_by(AnalysisMethod) %>%
  summarise(
    mean_F1 = mean(F1, na.rm = TRUE),
    sem_F1  = sd(F1, na.rm = TRUE) / sqrt(n()),
    .groups = "drop"
  )

# ---- Plot ----
p <- ggplot(plot_df, aes(x = AnalysisMethod, y = mean_F1)) +
  geom_col(width = 0.7, fill = "gray80", color = "black") +
  geom_errorbar(
    aes(ymin = mean_F1 - sem_F1, ymax = mean_F1 + sem_F1),
    width = 0.2
  ) +
  geom_jitter(
    data = data,
    aes(x = AnalysisMethod, y = F1),
    width = 0.15,
    height = 0,
    size = 2,
    alpha = 0.6
  ) +
  geom_text(
    aes(label = sprintf("%.2f", mean_F1),
      y = mean_F1 + sem_F1 + 0.02),
    size = 4
  ) +
  labs(
    x = NULL,
    y = "Mean F1 Score",
    title = "Detector Mean F1 ± SEM"
  ) +
  theme_classic(base_size = 14) +
  theme(
    axis.text.x = element_text(angle = 45, hjust = 1),
    plot.title = element_text(hjust = 0.5)
  )

print(p)

# ---- Save ----
ggsave(
  filename = "plot_meanF1_sem.svg",
  plot = p,
  width = 8,
  height = 10,
  dpi = 600
)


# Residuals + fitted values
res  <- resid(m, type = "pearson")
fit  <- fitted(m)

par(mfrow = c(1, 2))
plot(fit, res, pch = 16, cex = 0.7,
  xlab = "Fitted values", ylab = "Pearson residuals",
  main = "Residuals vs Fitted")
abline(h = 0, lty = 2)

qqnorm(res, pch = 16, cex = 0.7, main = "QQ plot (Pearson residuals)")
qqline(res, lty = 2)
par(mfrow = c(1, 1))


# # =========================
# # Minimal eNeuro-style stats table export (Table X Statistics style)
# # =========================
# library(openxlsx)
# library(dplyr)
# 
# # ---- User-editable labels ----
# FIG_LABEL     <- "Fig. X"
# MEASURE_LABEL <- "Detector F1"
# REF_LEVEL     <- "HD2"   # must match your relevel() reference
# 
# # ---- Helper formatters ----
# fmt_est <- function(x, digits = 3) sprintf("%+.3f", round(x, digits))
# fmt_stat <- function(prefix, x, digits = 2) paste0(prefix, " = ", sprintf(paste0("%.", digits, "f"), x))
# fmt_p <- function(p) {
#   if (is.na(p)) return(NA_character_)
#   if (p < 1e-4) return("<0.0001")
#   sprintf("%.4f", p)
# }
# 
# # ---- 1) GLMM fixed effects table rows (vs reference) ----
# coef_mat <- summary(m)$coefficients$cond
# coef_df <- as.data.frame(coef_mat) %>%
#   tibble::rownames_to_column("Term")
# 
# # Keep only AnalysisMethod effects (drop intercept)
# coef_df <- coef_df %>%
#   filter(grepl("^AnalysisMethod", Term)) %>%
#   mutate(
#     Method = sub("^AnalysisMethod", "", Term),
#     `Comparison / Effect` = paste0(Method, " vs ", REF_LEVEL),
#     `Statistical Test` = "GLMM",
#     `Test Statistic` = fmt_stat("z", `z value`, 2),
#     Estimate = fmt_est(Estimate, 3),
#     `p value` = ifelse(`Pr(>|z|)` < 1e-4, "<0.0001", sprintf("%.4f", `Pr(>|z|)`))
#   ) %>%
#   transmute(
#     Figure = FIG_LABEL,
#     Measure = MEASURE_LABEL,
#     `Comparison / Effect`,
#     `Statistical Test`,
#     `Test Statistic`,
#     Estimate,
#     `p value`
#   )
# 
# # ---- 2) Post hoc pairwise comparisons (Holm) ----
# pairs_df <- as.data.frame(pairs_holm) %>%
#   mutate(
#     `Comparison / Effect` = gsub(" - ", " \u2212 ", contrast),  # nice minus (−)
#     `Statistical Test` = "Post hoc (emmeans, Holm)",
#     `Test Statistic` = fmt_stat("t", t.ratio, 2),
#     Estimate = fmt_est(estimate, 3),
#     `p value` = ifelse(p.value < 1e-4, "<0.0001", sprintf("%.4f", p.value))
#   ) %>%
#   transmute(
#     Figure = FIG_LABEL,
#     Measure = MEASURE_LABEL,
#     `Comparison / Effect`,
#     `Statistical Test`,
#     `Test Statistic`,
#     Estimate,
#     `p value`
#   )
# 
# # ---- Combine (GLMM rows first, then post hoc) ----
# out_tbl <- bind_rows(coef_df, pairs_df)
# 
# # ---- 3) Write Excel with "Table X Statistics" style ----
# wb <- createWorkbook()
# addWorksheet(wb, "Table X Statistics")
# 
# headerStyle <- createStyle(
#   textDecoration = "bold",
#   halign = "center",
#   valign = "center"
# )
# 
# bodyStyle <- createStyle(
#   halign = "left",
#   valign = "top"
# )
# 
# writeData(wb, "Table X Statistics", out_tbl, headerStyle = headerStyle)
# 
# # Column widths similar to your example (tweak if you want)
# setColWidths(wb, "Table X Statistics", cols = 1, widths = 10)  # Figure
# setColWidths(wb, "Table X Statistics", cols = 2, widths = 18)  # Measure
# setColWidths(wb, "Table X Statistics", cols = 3, widths = 28)  # Comparison / Effect
# setColWidths(wb, "Table X Statistics", cols = 4, widths = 22)  # Statistical Test
# setColWidths(wb, "Table X Statistics", cols = 5, widths = 16)  # Test Statistic
# setColWidths(wb, "Table X Statistics", cols = 6, widths = 16)  # Estimate
# setColWidths(wb, "Table X Statistics", cols = 7, widths = 12)  # p value
# 
# # Freeze header row
# freezePane(wb, "Table X Statistics", firstRow = TRUE)
# 
# # Light borders (optional but usually looks closer to journal tables)
# addStyle(
#   wb, "Table X Statistics",
#   style = createStyle(border = "TopBottomLeftRight"),
#   rows = 1:(nrow(out_tbl) + 1),
#   cols = 1:ncol(out_tbl),
#   gridExpand = TRUE,
#   stack = TRUE
# )
# 
# saveWorkbook(wb, file = "IPSC GLMM Table.xlsx", overwrite = TRUE)
# cat("Wrote: eNeuro_TableX_DetectorF1.xlsx\n")
