# Supplementary material for: Optimizing and Benchmarking Machine Learning and Traditional Synaptic Event Detection Pipelines in Neurophysiology Experiments
Source: eNeuro. 2026 Apr 29;13(5):ENEURO.0410-25.2026. doi: 10.1523/ENEURO.0410-25.2026 (PMC13233908; doi:10.1523/ENEURO.0410-25.2026)
Supplement: Data 1 — Analysis Code Analysis Code, License, and Readme for all experimental results. Download Data 1, ZIP file. [file eneuro-13-ENEURO.0410-25.2026-s009.zip › SevignySchrank_eNeuro_2026_AnalysisCode/Model Comparison/F_beta/F_beta_EPSC_PharmStudy.ipynb]

# %% [code]
import os
import pandas as pd
import numpy as np
import matplotlib.pyplot as plt
from scipy.stats import f_oneway
from statsmodels.stats.multicomp import pairwise_tukeyhsd

# ─── Parameters ─────────────────────────────────────────────────────────────
TOLERANCE = 5             # max sample‐difference to count as a match
NUM_BINS  = 6             # how many amplitude bins you want

# ─── Paths ──────────────────────────────────────────────────────────────────
directory = "...Benchmarking Dataset Directory..."
gt_fname  = "HD1.csv"
ground_truth_file = os.path.join(directory, gt_fname)

# ─── Greedy one‐to‐one matcher w/ matched indices ───────────────────────────
def detailed_match(gt_times, dt_times, tol):
    gt = sorted(gt_times)
    dt = sorted(dt_times)
    used_gt = set()
    used_dt = set()
    matched = []

    for j, det in enumerate(dt):
        closest = None
        for i, gt_event in enumerate(gt):
            if i in used_gt:
                continue
            if abs(det - gt_event) <= tol:
                if closest is None or abs(det - gt_event) < abs(det - gt[closest]):
                    closest = i
        if closest is not None:
            used_gt.add(closest)
            used_dt.add(j)
            matched.append((closest, j))

    unmatched_detections = [j for j in range(len(dt)) if j not in used_dt]
    unmatched_gt = [i for i in range(len(gt)) if i not in used_gt]

    return matched, unmatched_detections, unmatched_gt

# ─── Evaluation loop w/ amplitude-based binning ─────────────────────────────
def evaluate_binned(directory, gt_df, tol, num_bins):
    methods = [
        f for f in os.listdir(directory)
        if f.endswith(".csv") and f != os.path.basename(ground_truth_file)
    ]

    gt_bins = pd.qcut(gt_df['amplitude'], q=num_bins)
    gt_df = gt_df.copy()
    gt_df['amp_bin'] = gt_bins

    all_rows = []
    for method in methods:
        dt_df = pd.read_csv(os.path.join(directory, method))

        for sess in gt_df['matched_filename'].unique():
            gt_sess = gt_df[gt_df['matched_filename'] == sess].reset_index(drop=True)
            dt_sess = dt_df[dt_df['matched_filename'] == sess].reset_index(drop=True)

            gt_times = gt_sess['sample'].values
            gt_amps  = gt_sess['amplitude'].values
            dt_times = dt_sess['sample'].values
            dt_amps  = dt_sess['amplitude'].values

            matches, unmatched_dt_indices, _ = detailed_match(gt_times, dt_times, tol)

            # Bin true positives
            matched_bins = []
            for gt_i, _ in matches:
                bin_label = gt_sess.loc[gt_i, 'amp_bin']
                matched_bins.append(bin_label)

            # Bin false positives by nearest GT amp
            unmatched_bins = []
            for j in unmatched_dt_indices:
                det_time = dt_times[j]
                det_amp  = dt_amps[j]
                if len(gt_amps) == 0:
                    continue
                idx = np.argmin(np.abs(gt_times - det_time))
                bin_label = gt_sess.loc[idx, 'amp_bin']
                unmatched_bins.append(bin_label)

            # Count TP, FP, FN per bin
            for bin_label in gt_bins.unique():
                TP = matched_bins.count(bin_label)
                FP = unmatched_bins.count(bin_label)
                FN = len(gt_sess[gt_sess['amp_bin'] == bin_label]) - TP
                prec = TP / (TP + FP) if (TP + FP) else 0
                rec  = TP / (TP + FN) if (TP + FN) else 0
                beta = 0.3
                beta2 = beta ** 2
                f1 = (1 + beta2) * prec * rec / (beta2 * prec + rec) if (prec + rec) else 0

                all_rows.append({
                    'Method': method,
                    'Bin': bin_label,
                    'Session': sess,
                    'F1': f1
                })

    return pd.DataFrame(all_rows)

# ─── Main ───────────────────────────────────────────────────────────────────
gt = pd.read_csv(ground_truth_file)
df_binned = evaluate_binned(directory, gt, TOLERANCE, NUM_BINS)

# ─── Aggregate & Plot ───────────────────────────────────────────────────────
stats = df_binned.groupby(['Bin', 'Method'])['F1'].agg(['mean', 'sem']).reset_index()
bins = stats['Bin'].unique()
methods = stats['Method'].unique()
x = np.arange(len(bins))
width = 0.8 / len(methods)

plt.figure(figsize=(17, 6))
for i, m in enumerate(methods):
    m_stats = stats[stats['Method'] == m]
    plt.bar(x + i * width,
            m_stats['mean'],
            width,
            yerr=m_stats['sem'],
            capsize=3,
            label=m)
plt.xticks(x + width * (len(methods) - 1) / 2, bins)
plt.xlabel('Amplitude bins (equal occupancy)')
plt.ylabel('Mean F1 score')
plt.title('Detector performance stratified by event amplitude')
plt.legend()
plt.tight_layout()
plt.savefig("... Save path...", format='svg', dpi = 600)
plt.show()


# %% [code]
import os
import pandas as pd
import numpy as np
import matplotlib.pyplot as plt

# ─── Parameters ─────────────────────────────────────────────────────────────
TOLERANCE = 5  # max sample-difference to count as a match
BETA = 0.3     # for F-beta (your current code uses beta=0.3)

# ─── Paths ────────────────────────────────────────────────────────────────
directory = "...Benchmarking Dataset Directory..."
gt_fname  = "HD1.csv"
ground_truth_file = os.path.join(directory, gt_fname)

out_dir = os.path.join(directory, "FigureOut")
os.makedirs(out_dir, exist_ok=True)

out_csv_long = os.path.join(out_dir, "f1_per_file_per_detector_long.csv")
out_csv_wide = os.path.join(out_dir, "f1_per_file_per_detector_wide.csv")
out_fig1     = os.path.join(out_dir, "plot1_meanF1_sem.svg")
out_fig2     = os.path.join(out_dir, "plot2_normalized_meanF1_sem.svg")

# ─── Greedy one-to-one matcher ──────────────────────────────────────────────
def simple_match(gt_times, det_times, tol):
    gt = sorted(gt_times)
    dt = sorted(det_times)
    used_gt = set()

    for det in dt:
        for i, gt_event in enumerate(gt):
            if i in used_gt:
                continue
            if abs(det - gt_event) <= tol:
                used_gt.add(i)
                break

    TP = len(used_gt)
    FP = len(dt) - TP
    FN = len(gt) - TP
    return TP, FP, FN

# ─── Evaluation loop ────────────────────────────────────────────────────────
def evaluate_all(directory, ground_truth_file, tol, beta=0.3):
    gt_df = pd.read_csv(ground_truth_file)

    methods = sorted([
        f for f in os.listdir(directory)
        if f.endswith(".csv") and f != os.path.basename(ground_truth_file)
    ])

    rows = []
    for method in methods:
        dt_df = pd.read_csv(os.path.join(directory, method))

        for session in gt_df["matched_filename"].unique():
            gt_times = gt_df.loc[gt_df["matched_filename"] == session, "sample"]
            dt_times = dt_df.loc[dt_df["matched_filename"] == session, "sample"]

            # Trim DT beyond GT max + buffer (same as your current behavior)
            if not gt_times.empty:
                max_sample = gt_times.max() + 50
                dt_times = dt_times[dt_times <= max_sample]

            TP, FP, FN = simple_match(gt_times, dt_times, tol)
            prec = TP / (TP + FP) if (TP + FP) else 0.0
            rec  = TP / (TP + FN) if (TP + FN) else 0.0

            beta2 = beta ** 2
            f_beta = (1 + beta2) * prec * rec / (beta2 * prec + rec) if (prec + rec) else 0.0

            rows.append({
                "Method": method,
                "Session": session,
                "F1": f_beta,   # NOTE: this is your F-beta with beta=0.3
                "Precision": prec,
                "Recall": rec,
                "TP": TP,
                "FP": FP,
                "FN": FN,
                "ToleranceSamples": tol,
                "Beta": beta
            })

    return pd.DataFrame(rows)

# ─── Plot (no stats) ────────────────────────────────────────────────────────
def plot_mean_sem_with_points(df, value_col="F1", title="Detector Performance", ylabel="Mean Score"):
    stats_df = df.groupby("Method")[value_col].agg(["mean", "sem"]).reset_index()
    methods = stats_df["Method"].tolist()
    x = np.arange(len(methods))

    fig = plt.figure(figsize=(8, 10))
    plt.bar(x, stats_df["mean"], yerr=stats_df["sem"], capsize=5)
    plt.xticks(x, methods, rotation=45, ha="right")
    plt.ylabel(ylabel)
    plt.title(title)

    # Points
    for i, method in enumerate(methods):
        ys = df.loc[df["Method"] == method, value_col].dropna().values
        jitter = (np.random.rand(len(ys)) - 0.5) * 0.2
        plt.scatter(np.full_like(ys, i) + jitter, ys, color="k", alpha=0.6, s=20)

    # Mean labels
    for i, row in stats_df.iterrows():
        plt.text(i, row["mean"] + (row["sem"] if not np.isnan(row["sem"]) else 0) + 0.01,
                 f"{row['mean']:.2f}", ha="center")

    plt.tight_layout()
    return fig

# ─── Main ──────────────────────────────────────────────────────────────────
if __name__ == "__main__":
    df = evaluate_all(directory, ground_truth_file, TOLERANCE, beta=BETA)

    # Export long-format (tidy) CSV for R
    df_sorted = df.sort_values(["Session", "Method"]).reset_index(drop=True)
    df_sorted.to_csv(out_csv_long, index=False)
    print(f"\n Wrote long-format CSV for R:\n{out_csv_long}")

    # Export wide-format too (sometimes convenient in R)
    wide = df.pivot(index="Session", columns="Method", values="F1").reset_index()
    wide.to_csv(out_csv_wide, index=False)
    print(f"\n Wrote wide-format CSV:\n{out_csv_wide}")

    # Make plot 1 (raw F1)
    fig1 = plot_mean_sem_with_points(
        df,
        value_col="F1",
        title="Detector Mean F1 (beta=0.3) ± SEM",
        ylabel="Mean F1 (F-beta, beta=0.3)"
    )
    fig1.savefig(out_fig1, format="svg", dpi=600)
    print(f"\n Saved figure:\n{out_fig1}")
    plt.show()

 

# %% [code]
