# Supplementary material for: Optimizing and Benchmarking Machine Learning and Traditional Synaptic Event Detection Pipelines in Neurophysiology Experiments
Source: eNeuro. 2026 Apr 29;13(5):ENEURO.0410-25.2026. doi: 10.1523/ENEURO.0410-25.2026 (PMC13233908; doi:10.1523/ENEURO.0410-25.2026)
Supplement: Data 1 — Analysis Code Analysis Code, License, and Readme for all experimental results. Download Data 1, ZIP file. [file eneuro-13-ENEURO.0410-25.2026-s009.zip › SevignySchrank_eNeuro_2026_AnalysisCode/Model Comparison/F_beta/F_beta_IPSC_Demo.ipynb]

# %% [code]
import os
import pandas as pd
import numpy as np
import matplotlib.pyplot as plt
from scipy.stats import f_oneway
from statsmodels.stats.multicomp import pairwise_tukeyhsd

# ─── Parameters ─────────────────────────────────────────────────────────────
TOLERANCE = 5             # max sample‐difference to count as a match
NUM_BINS  = 6             # how many amplitude bins you want

# ─── Paths ──────────────────────────────────────────────────────────────────
directory = "...Demo Dataset Directory..."
gt_fname  = "HD1.csv"
ground_truth_file = os.path.join(directory, gt_fname)

# ─── Greedy one‐to‐one matcher w/ matched indices ───────────────────────────
def detailed_match(gt_times, dt_times, tol):
    gt = sorted(gt_times)
    dt = sorted(dt_times)
    used_gt = set()
    used_dt = set()
    matched = []

    for j, det in enumerate(dt):
        closest = None
        for i, gt_event in enumerate(gt):
            if i in used_gt:
                continue
            if abs(det - gt_event) <= tol:
                if closest is None or abs(det - gt_event) < abs(det - gt[closest]):
                    closest = i
        if closest is not None:
            used_gt.add(closest)
            used_dt.add(j)
            matched.append((closest, j))

    unmatched_detections = [j for j in range(len(dt)) if j not in used_dt]
    unmatched_gt = [i for i in range(len(gt)) if i not in used_gt]

    return matched, unmatched_detections, unmatched_gt

# ─── Evaluation loop w/ amplitude-based binning ─────────────────────────────
def evaluate_binned(directory, gt_df, tol, num_bins):
    gt_df = gt_df.copy()
    gt_df['sample'] = gt_df['sample']  # ← Apply 21 ms shift

    methods = [
        f for f in os.listdir(directory)
        if f.endswith(".csv") and f != os.path.basename(ground_truth_file)
    ]

    gt_bins = pd.qcut(gt_df['amplitude'], q=num_bins)
    gt_df['amp_bin'] = gt_bins

    all_rows = []
    for method in methods:
        dt_df = pd.read_csv(os.path.join(directory, method))

        for sess in gt_df['matched_filename'].unique():
            gt_sess = gt_df[gt_df['matched_filename'] == sess].reset_index(drop=True)
            dt_sess = dt_df[dt_df['matched_filename'] == sess].reset_index(drop=True)

            gt_times = gt_sess['sample'].values
            gt_amps  = gt_sess['amplitude'].values
            dt_times = dt_sess['sample'].values

            # Truncate DT detections to GT max + 600
            if len(gt_times) > 0:
                max_sample = int(gt_times.max()) + 600
                dt_times = dt_times[dt_times <= max_sample]

            matches, unmatched_dt_indices, _ = detailed_match(gt_times, dt_times, tol)

            # Bin true positives
            matched_bins = []
            for gt_i, _ in matches:
                bin_label = gt_sess.loc[gt_i, 'amp_bin']
                matched_bins.append(bin_label)

            # Bin false positives by nearest GT amp
            unmatched_bins = []
            for j in unmatched_dt_indices:
                det_time = dt_times[j]
                if len(gt_amps) == 0:
                    continue
                idx = np.argmin(np.abs(gt_times - det_time))
                bin_label = gt_sess.loc[idx, 'amp_bin']
                unmatched_bins.append(bin_label)

            # Count TP, FP, FN per bin
            for bin_label in gt_bins.unique():
                TP = matched_bins.count(bin_label)
                FP = unmatched_bins.count(bin_label)
                FN = len(gt_sess[gt_sess['amp_bin'] == bin_label]) - TP
                prec = TP / (TP + FP) if (TP + FP) else 0
                rec  = TP / (TP + FN) if (TP + FN) else 0
                beta = 0.3
                beta2 = beta ** 2
                f1 = (1 + beta2) * prec * rec / (beta2 * prec + rec) if (prec + rec) else 0

                all_rows.append({
                    'Method': method,
                    'Bin': bin_label,
                    'Session': sess,
                    'F1': f1
                })

    return pd.DataFrame(all_rows)

# ─── Main ───────────────────────────────────────────────────────────────────
gt = pd.read_csv(ground_truth_file)
df_binned = evaluate_binned(directory, gt, TOLERANCE, NUM_BINS)

# ─── Aggregate & Plot ───────────────────────────────────────────────────────
stats = df_binned.groupby(['Bin', 'Method'])['F1'].agg(['mean', 'sem']).reset_index()
bins = stats['Bin'].unique()
methods = stats['Method'].unique()
x = np.arange(len(bins))
width = 0.8 / len(methods)

plt.figure(figsize=(17, 6))
for i, m in enumerate(methods):
    m_stats = stats[stats['Method'] == m]
    plt.bar(x + i * width,
            m_stats['mean'],
            width,
            yerr=m_stats['sem'],
            capsize=3,
            label=m)
plt.xticks(x + width * (len(methods) - 1) / 2, bins)
plt.xlabel('Amplitude bins (equal occupancy)')
plt.ylabel('Mean F1 score')
plt.title('Detector performance stratified by event amplitude')
plt.legend()
plt.tight_layout()
plt.savefig("... Save path...", format='svg', dpi = 600)
plt.show()


# %% [code]
import os
import pandas as pd
import numpy as np
import matplotlib.pyplot as plt


# ─── Parameters ─────────────────────────────────────────────────────────────
TOLERANCE = 5 # max sample‐difference to count as a match

# ─── Paths ──────────────────────────────────────────────────────────────────
directory = '...Demo Dataset Directory...'
gt_fname  = "HD1.csv"
ground_truth_file = os.path.join(directory, gt_fname)

# ─── Greedy one‐to‐one matcher ────────────────────────────────────────────────
def simple_match(gt_times, det_times, tol):
    gt = sorted(gt_times)
    dt = sorted(det_times)
    used_gt = set()
    used_dt = set()

    for j, det in enumerate(dt):
        matched = False
        for i, gt_event in enumerate(gt):
            if i in used_gt:
                continue
            if abs(det - gt_event) <= tol:
                used_gt.add(i)
                used_dt.add(j)
                matched = True
                break
        # If not matched, it'll be a false positive
        if not matched:
            used_dt.add(j)  # we'll count all detections, matched or not

    TP = len(used_gt)
    FP = len(dt) - TP
    FN = len(gt) - TP
    return TP, FP, FN

# ─── Evaluation loop ─────────────────────────────────────────────────────────
def evaluate_all(directory, ground_truth_file, tol):
    gt_df = pd.read_csv(ground_truth_file)
    gt_df['sample'] = gt_df['sample']  # ← Apply 21 ms shift

    methods = [
        f for f in os.listdir(directory)
        if f.endswith(".csv") and f != os.path.basename(ground_truth_file)
    ]

    rows = []
    for method in methods:
        dt_df = pd.read_csv(os.path.join(directory, method))
        for session in gt_df['matched_filename'].unique():
            gt_times = gt_df.loc[gt_df['matched_filename'] == session, 'sample']
            dt_times = dt_df.loc[dt_df['matched_filename'] == session, 'sample']

            # ─── Truncate DT to GT max + 600 ───
            if not gt_times.empty:
                max_sample = int(gt_times.max()) + 600
                dt_times = dt_times[dt_times <= max_sample]

            TP, FP, FN = simple_match(gt_times, dt_times, tol)
            prec = TP / (TP + FP) if (TP + FP) else 0
            rec = TP / (TP + FN) if (TP + FN) else 0
            beta = .3
            beta2 = beta ** 2
            f1 = (1 + beta2) * prec * rec / (beta2 * prec + rec) if (prec + rec) else 0
            rows.append({
                'Method':  method,
                'Session': session,
                'F1':      f1,
                'TP':      TP,
                'FP':      FP,
                'FN':      FN
            })

    return pd.DataFrame(rows)

# ─── Plot with mean, SEM, and significance stars ─────────────────────────────
def plot_with_stats(df):
    # Compute mean & SEM per method
    stats_df = df.groupby('Method')['F1'].agg(['mean','sem']).reset_index()
    methods = stats_df['Method'].tolist()
    x = np.arange(len(methods))

    # Bar plot ± SEM
    fig1 = plt.figure(figsize=(8,10))
    plt.bar(x, stats_df['mean'], capsize=5)
    plt.xticks(x, methods, rotation=45, ha='right')
    plt.ylabel('Mean F1 Score')
    plt.title('Detector Mean F1')


    # Annotate mean F1 value on each bar
    for i, row in stats_df.iterrows():
        plt.text(i, row['mean'] + row['sem'] + 0.01,
                 f"{row['mean']:.2f}", ha='center')


    plt.tight_layout()
    plt.show()
    return fig1

# ─── Main ──────────────────────────────────────────────────────────────────
if __name__ == "__main__":
    df = evaluate_all(directory, ground_truth_file, TOLERANCE)

    # Print mean F1, TP, FP, FN for each method
    mean_summary = df.groupby('Method')[['F1', 'TP', 'FP', 'FN']].mean().reset_index()
    print("\nMean F1, TP, FP, FN per method:\n")
    print(mean_summary.to_string(index=False, float_format="%.2f"))

    # Print file-by-file scores
    print("\nFile-by-file scores (F1, TP, FP, FN):\n")
    for method in df['Method'].unique():
        print(f"\nMethod: {method}")
        sub_df = df[df['Method'] == method].sort_values(by='F1', ascending=False)
        print(sub_df[['Session', 'F1', 'TP', 'FP', 'FN']].to_string(index=False, float_format="%.2f"))

    # Plot with stars & print post‐hoc table
    plot_with_stats(df)
    fig1 = plot_with_stats(df)

    fig1.savefig("... Save path...", format='svg', dpi=600)
        # ─── Normalized to Reference Method ─────────────────────────────────────
    reference_method = "HCmiki.csv"  # ← change to your hand-counter method name

    if reference_method not in df['Method'].unique():
        print(f"\nReference method '{reference_method}' not found in dataset. Skipping normalized plot.")
    else:
        print(f"\n📊 Generating normalized F1 plot relative to: {reference_method}")

        # Get reference F1 scores per session
        ref_scores = df[df['Method'] == reference_method].set_index('Session')['F1'].to_dict()

        # Normalize each score by the corresponding session's reference F1
        df['F1_normalized'] = df.apply(
            lambda row: row['F1'] / ref_scores.get(row['Session'], np.nan)
            if row['Session'] in ref_scores and ref_scores[row['Session']] > 0 else np.nan,
            axis=1
        )

        # Compute mean and SEM of normalized scores
        norm_stats_df = df.groupby('Method')['F1_normalized'].agg(['mean','sem']).reset_index()
        methods = norm_stats_df['Method'].tolist()
        x = np.arange(len(methods))

        # Create the plot
        fig2 = plt.figure(figsize=(8, 10))
        plt.bar(x, norm_stats_df['mean'], yerr=norm_stats_df['sem'], capsize=5, color='lightgreen')
        plt.xticks(x, methods, rotation=45, ha='right')
        plt.ylabel(f'Normalized F1 (vs {reference_method})')
        plt.title('Relative Detector Performance (Normalized to Reference)')


        # Add value labels
        for i, row in norm_stats_df.iterrows():
            plt.text(i, row['mean'] + row['sem'] + 0.01, f"{row['mean']:.2f}", ha='center')

        # Reference line
        plt.axhline(1.0, color='gray', linestyle='--', linewidth=1)
        plt.tight_layout()
        plt.show()
        
        


        fig2.savefig("... Save path...", format='svg', dpi=600)

# %% [code]
