# Supplementary material for: Optimizing and Benchmarking Machine Learning and Traditional Synaptic Event Detection Pipelines in Neurophysiology Experiments
Source: eNeuro. 2026 Apr 29;13(5):ENEURO.0410-25.2026. doi: 10.1523/ENEURO.0410-25.2026 (PMC13233908; doi:10.1523/ENEURO.0410-25.2026)
Supplement: Data 1 — Analysis Code Analysis Code, License, and Readme for all experimental results. Download Data 1, ZIP file. [file eneuro-13-ENEURO.0410-25.2026-s009.zip › SevignySchrank_eNeuro_2026_AnalysisCode/Model Comparison/Interlab_Comparison/Interexperimenter EPSC Data/BinnedMeans.R]

# 0) Clear workspace & load required libraries
rm(list = ls())

library(dplyr)
library(ggplot2)
library(tidyr)   # for complete()

#── SETUP -------------------------------------------------------------------
# 1) Set your working directory
setwd('/Users/joshuasevigny/Library/CloudStorage/Box-Box/Sparta Team Folder/Raw Data/AnalysisProject/AnalysisProjectData/Interexperimenter Data/Interexperimenter EPSC Data')


# 3. read + prepare EPSC data (ignore any extra columns beyond amplitude, time, experimenter)
df_epsc <- read.csv("EPSC_Data.csv", header = TRUE, na.strings = c("", "NA")) %>%
  select(1:3) %>%                             # keep only first three columns
  setNames(c("amplitude", "time", "experimenter")) %>%
  mutate(
    experimenter = factor(experimenter),     # experimenter as factor
    abs_amp      = abs(as.numeric(amplitude)),# absolute amplitude
    time_sec     = as.numeric(time)           # event peak time in seconds
  ) %>%
  filter(!is.na(time_sec), !is.na(abs_amp))   # drop any rows missing time or amplitude

# 4. sanity check: recording span & event count
print(df_epsc %>% summarise(
  min_t    = min(time_sec),
  max_t    = max(time_sec),
  n_events = n()
))

# 5. define custom color palette
mycols <- c("#7F7F7F", "#882255", "#2CA02C", "#FFC107", "#17BECF")

# 6. helper: bin from 0 to tmax, compute mean per experimenter, plot superimposed
plot_superimposed <- function(data, bins) {
  tmax   <- max(data$time_sec, na.rm = TRUE)
  breaks <- seq(0, tmax, length.out = bins + 1)
  
  df_sum <- data %>%
    mutate(bin = cut(time_sec,
                     breaks = breaks,
                     include.lowest = TRUE,
                     labels = FALSE)) %>%
    group_by(bin, experimenter) %>%
    summarise(mean_amp = mean(abs_amp, na.rm = TRUE), .groups = "drop") %>%
    mutate(bin_mid = (bin - 0.5) * (tmax / bins)) %>%
    filter(!is.na(mean_amp))                   # drop bins without events
  
  ggplot(df_sum,
         aes(x = bin_mid,
             y = mean_amp,
             color = experimenter,
             group = experimenter)) +
    geom_line(size = 1.2) +
    geom_point(size = 2) +
    scale_color_manual(values = mycols, name = "Experimenter") +
    labs(
      title = sprintf("Mean EPSC Amplitude", bins, tmax),
      x     = "Time (ms)",
      y     = "Mean Amplitude (pA)"
    ) +
    theme_bw(base_size = 14) +
    theme(
      panel.grid     = element_blank(),
      legend.position = "right"
    )
}

# 7. loop through all four bin sizes and save each plot
bin_sizes <- c(10, 20, 50, 100)
for (b in bin_sizes) {
  p <- plot_superimposed(df_epsc, b)
  print(p)                                   # ensure display in R session
  ggsave(
    filename = sprintf("EPSC_Superimposed_%02dBins.png", b),
    plot     = p,
    width    = 6,
    height   = 4,
    dpi      = 300
  )
}
