# Supplementary material for: Optimizing and Benchmarking Machine Learning and Traditional Synaptic Event Detection Pipelines in Neurophysiology Experiments
Source: eNeuro. 2026 Apr 29;13(5):ENEURO.0410-25.2026. doi: 10.1523/ENEURO.0410-25.2026 (PMC13233908; doi:10.1523/ENEURO.0410-25.2026)
Supplement: Data 1 — Analysis Code Analysis Code, License, and Readme for all experimental results. Download Data 1, ZIP file. [file eneuro-13-ENEURO.0410-25.2026-s009.zip › SevignySchrank_eNeuro_2026_AnalysisCode/Model Comparison/Interlab_Comparison/Interexperimenter EPSC Data/Mean_BarPlots - no grids.R]

# 1. load libraries
library(dplyr)
library(ggplot2)

# 1) Set your working directory
setwd('/Users/joshuasevigny/Library/CloudStorage/Box-Box/Sparta Team Folder/Raw Data/AnalysisProject/AnalysisProjectData/Interexperimenter Data/Interexperimenter EPSC Data')

#── READ + PREPARE (CSV with 4 cols: amplitude, time, experimenter, iei)
df_epsc <- read.csv("EPSC_Data.csv", header = TRUE)
colnames(df_epsc) <- c("amplitude", "time", "experimenter", "iei")
df_epsc$experimenter <- factor(df_epsc$experimenter)

#── SUMMARY STATS
epsc_summary <- df_epsc %>%
  mutate(abs_amp = abs(amplitude)) %>%
  group_by(experimenter) %>%
  summarise(
    mean_amp = mean(abs_amp, na.rm = TRUE),
    se_amp   = sd(abs_amp,   na.rm = TRUE) / sqrt(n()),
    mean_iei = mean(iei,      na.rm = TRUE),
    se_iei   = sd(iei,       na.rm = TRUE) / sqrt(n()),
    .groups  = "drop"
  )

#── COLOR PALETTE
mycols <- c("#7F7F7F","#882255","#00A200","#FFC107","#17BECF")

#── USER-DEFINED Y-AXIS LIMITS
amp_ylim <- c(0, 40)   # Set to NULL if you don't want to apply limits
iei_ylim <- c(0, 1150) # Set to NULL if you don't want to apply limits

#── AMP BAR CHART
epsc_amp_plot <- ggplot(epsc_summary, aes(experimenter, mean_amp, fill = experimenter)) +
  geom_col(width = 0.6) +
  geom_errorbar(aes(ymin = mean_amp - se_amp, ymax = mean_amp + se_amp), width = 0.2) +
  geom_jitter(
    data = df_epsc %>% mutate(abs_amp = abs(amplitude)),
    aes(x = experimenter, y = abs_amp),
    width = 0.15, height = 0,
    alpha = 0.35, size = 1,
    inherit.aes = FALSE
  )+
  scale_fill_manual(values = mycols) +
  labs(title = "Mean EPSC Amplitude by Experimenter",
    x = "Experimenter", y = "Mean Amplitude (pA)") +
  theme_bw(base_size = 14) +
  theme(legend.position = "none", panel.grid = element_blank()) +
  (if (!is.null(amp_ylim)) coord_cartesian(ylim = amp_ylim) else NULL)

#── IEI BAR CHART
epsc_iei_plot <- ggplot(epsc_summary, aes(experimenter, mean_iei, fill = experimenter)) +
  geom_col(width = 0.6) +
  geom_errorbar(aes(ymin = mean_iei - se_iei, ymax = mean_iei + se_iei), width = 0.2) +
  geom_jitter(
    data = df_epsc,
    aes(x = experimenter, y = iei),
    width = 0.15, height = 0,
    alpha = 0.35, size = 1,
    inherit.aes = FALSE
  )+
  scale_fill_manual(values = mycols) +
  labs(title = "Mean EPSC Inter-Event Interval by Experimenter",
    x = "Experimenter", y = "Mean IEI (ms)") +
  theme_bw(base_size = 14) +
  theme(legend.position = "none", panel.grid = element_blank()) +
  (if (!is.null(iei_ylim)) coord_cartesian(ylim = iei_ylim) else NULL)

#── PLOT
plot(epsc_amp_plot)
plot(epsc_iei_plot)

#── SAVE
ggsave("EPSC_Mean_Amplitude.svg", epsc_amp_plot, width = 6, height = 4)
ggsave("EPSC_Mean_IEI.svg",       epsc_iei_plot, width = 6, height = 4)
