# Supplementary material for: Optimizing and Benchmarking Machine Learning and Traditional Synaptic Event Detection Pipelines in Neurophysiology Experiments
Source: eNeuro. 2026 Apr 29;13(5):ENEURO.0410-25.2026. doi: 10.1523/ENEURO.0410-25.2026 (PMC13233908; doi:10.1523/ENEURO.0410-25.2026)
Supplement: Data 1 — Analysis Code Analysis Code, License, and Readme for all experimental results. Download Data 1, ZIP file. [file eneuro-13-ENEURO.0410-25.2026-s009.zip › SevignySchrank_eNeuro_2026_AnalysisCode/Model Comparison/Interlab_Comparison/Interexperimenter EPSC Data/Mean_BarPlots.R]

# 1. load libraries
library(dplyr)
library(ggplot2)


# 1) Set your working directory
setwd("C:\\Users\\19206\\Desktop\\Work\\Interexperimenter Data\\Interexperimenter EPSC Data")


#── READ + PREPARE
df <- read.csv("EPSC_Data.csv", header=TRUE)
colnames(df) <- c("amplitude","iei","experimenter")
df$experimenter <- factor(df$experimenter)

#── SUMMARY STATS
df_summary <- df %>%
  mutate(abs_amp = abs(amplitude)) %>%
  group_by(experimenter) %>%
  summarise(
    mean_amp = mean(abs_amp, na.rm=TRUE),
    se_amp   = sd(abs_amp,   na.rm=TRUE)/sqrt(n()),
    mean_iei = mean(iei,       na.rm=TRUE),
    se_iei   = sd(iei,        na.rm=TRUE)/sqrt(n()),
    .groups = "drop"
  )

#── COLOR PALETTE
mycols <- c("#7F7F7F","#882255","#1F77B4","#2CA02C","#FFC107","#17BECF")

#── AMP BAR CHART
amp_plot <- ggplot(df_summary, aes(experimenter, mean_amp, fill=experimenter)) +
  geom_col(width=0.6) +
  geom_errorbar(aes(ymin=mean_amp - se_amp,
                    ymax=mean_amp + se_amp),
                width=0.2) +
  scale_fill_manual(values = mycols) +
  labs(title="Mean |EPSC| Amplitude by Experimenter",
       x="Experimenter", y="Mean |Amplitude| (pA)") +
  theme_bw(base_size=14) +
  theme(legend.position="none")

#── IEI BAR CHART
iei_plot <- ggplot(df_summary, aes(experimenter, mean_iei, fill=experimenter)) +
  geom_col(width=0.6) +
  geom_errorbar(aes(ymin=mean_iei - se_iei,
                    ymax=mean_iei + se_iei),
                width=0.2) +
  scale_fill_manual(values = mycols) +
  labs(title="Mean EPSC Inter‐Event Interval by Experimenter",
       x="Experimenter", y="Mean IEI (ms)") +
  theme_bw(base_size=14) +
  theme(legend.position="none")

#── SAVE SVG + PNG
ggsave("EPSC_Mean_Amplitude.svg", amp_plot, width=6, height=4)
ggsave("EPSC_Mean_Amplitude.png", amp_plot, width=6, height=4, dpi=300)
ggsave("EPSC_Mean_IEI.svg",       iei_plot, width=6, height=4)
ggsave("EPSC_Mean_IEI.png",       iei_plot, width=6, height=4, dpi=300)
