# Supplementary material for: Optimizing and Benchmarking Machine Learning and Traditional Synaptic Event Detection Pipelines in Neurophysiology Experiments
Source: eNeuro. 2026 Apr 29;13(5):ENEURO.0410-25.2026. doi: 10.1523/ENEURO.0410-25.2026 (PMC13233908; doi:10.1523/ENEURO.0410-25.2026)
Supplement: Data 1 — Analysis Code Analysis Code, License, and Readme for all experimental results. Download Data 1, ZIP file. [file eneuro-13-ENEURO.0410-25.2026-s009.zip › SevignySchrank_eNeuro_2026_AnalysisCode/Model Comparison/Interlab_Comparison/Interexperimenter EPSC Data/WelchAnova.R]

library(readxl)
library(dplyr)
library(readr)

# load
dat <- read_csv('/Users/joshuasevigny/Library/CloudStorage/Box-Box/Sparta Team Folder/Raw Data/AnalysisProject/AnalysisProjectData/Interexperimenter Data/Interexperimenter EPSC Data/EPSC_Data.csv')

# compute IEI within each Experimenter
# dat <- dat %>%
#   arrange(`Experimenter `, Time) %>%
#   group_by(`Experimenter `) %>%
#   mutate(IEI = Time - lag(Time)) %>%
#   ungroup()
dat <- dat %>% mutate(Amplitude = abs(Amplitude))
library(rstatix)   # for games_howell_test()

# Welch’s ANOVA: Amplitude EPSC
welch_amp <- oneway.test(Amplitude ~ Experimenter, data = dat, var.equal = FALSE)
welch_amp

# Post-hoc: Games–Howell for Amplitude EPSC
games_howell_test(dat, Amplitude ~ Experimenter)

# Welch’s ANOVA: IEI EPSC
welch_iei <- oneway.test(IEI ~ Experimenter, data = dat, var.equal = FALSE)
welch_iei

# Post-hoc: Games–Howell for IEI EPSC
games_howell_test(dat, IEI ~ Experimenter)


##### Just to get sig letters #####

library(ggplot2)
library(dplyr)
library(rstatix)

# If you installed it:
# install.packages("multcompView")
# library(multcompView)

# --- Helper: compute CLD letters from GH output ---
gh_letters_experimenter <- function(dat, dv, pcol = "p.adj") {
  gh <- rstatix::games_howell_test(dat, as.formula(paste(dv, "~ Experimenter")))
  
  # named vector "A-B" -> pval
  pvec <- setNames(gh[[pcol]], paste(gh$group1, gh$group2, sep = "-"))
  
  # letters
  let <- multcompView::multcompLetters(pvec)$Letters
  
  tibble(Experimenter = names(let), letter = unname(let))
}

# --- Helper: bar plot mean ± SEM with letters ---
plot_bar_letters_experimenter <- function(dat, dv, ylab = dv, title = NULL, pcol = "p.adj") {
  
  letters_df <- gh_letters_experimenter(dat, dv = dv, pcol = pcol)
  
  summ <- dat %>%
    group_by(Experimenter) %>%
    summarise(
      mean = mean(.data[[dv]], na.rm = TRUE),
      sem  = sd(.data[[dv]], na.rm = TRUE) / sqrt(sum(!is.na(.data[[dv]]))),
      .groups = "drop"
    ) %>%
    left_join(letters_df, by = "Experimenter") %>%
    mutate(
      y_lab = mean + sem + 0.06 * (max(mean + sem, na.rm = TRUE) - min(mean - sem, na.rm = TRUE))
    )
  
  ggplot(summ, aes(x = Experimenter, y = mean)) +
    geom_col() +
    geom_errorbar(aes(ymin = mean - sem, ymax = mean + sem), width = 0.2) +
    geom_text(aes(y = y_lab, label = letter), vjust = 0, size = 5) +
    theme_classic() +
    labs(title = title, x = "Experimenter", y = ylab) +
    coord_cartesian(clip = "off")
}

# --- Run plots ---
p_amp <- plot_bar_letters_experimenter(dat, dv = "Amplitude",
  ylab = "sEPSC Amplitude (abs)",
  title = "Welch ANOVA + Games–Howell: Amplitude"
)
print(p_amp)

p_iei <- plot_bar_letters_experimenter(dat, dv = "IEI",
  ylab = "sEPSC IEI",
  title = "Welch ANOVA + Games–Howell: IEI"
)
print(p_iei)
