# Supplementary material for: Optimizing and Benchmarking Machine Learning and Traditional Synaptic Event Detection Pipelines in Neurophysiology Experiments
Source: eNeuro. 2026 Apr 29;13(5):ENEURO.0410-25.2026. doi: 10.1523/ENEURO.0410-25.2026 (PMC13233908; doi:10.1523/ENEURO.0410-25.2026)
Supplement: Data 1 — Analysis Code Analysis Code, License, and Readme for all experimental results. Download Data 1, ZIP file. [file eneuro-13-ENEURO.0410-25.2026-s009.zip › SevignySchrank_eNeuro_2026_AnalysisCode/Model Comparison/Interlab_Comparison/Interexperimenter IPSC Data/Final_Histograms.R]

# Load the dope libraries
library(ggplot2)
library(dplyr)
library(patchwork)
library(viridis)
library(ggthemes)
library(showtext)
library(ggtext)

# Optional: install showtext and custom fonts if desired
# font_add_google("Titillium Web", "titillium")
# showtext_auto()


setwd('/Users/joshuasevigny/Library/CloudStorage/Box-Box/Sparta Team Folder/Raw Data/AnalysisProject/AnalysisProjectData/Interexperimenter Data/Interexperimenter IPSC Data')
# Load the data
epsc <- readxl::read_xlsx('/Users/joshuasevigny/Library/CloudStorage/Box-Box/Sparta Team Folder/Raw Data/AnalysisProject/AnalysisProjectData/Interexperimenter Data/Interexperimenter IPSC Data/IPSC_Data.xlsx')  # Update path if needed
epsc_clean <- epsc %>% filter(!is.na(IEI))

# Define manual colors for each experimenter (edit these as needed)
custom_colors <- c(
  "A" = "#7F7F7F",  # blue
  "B" = "#941356",  # orange
  "C" = "#0079B8",  # green
  "D" = "#00A200",  # red
  "E" = "#FFBD00",  # purple
  "F" = "#00C0D1"   # brown
)

# EPSC Amplitude Plot with precomputed medians
amp_medians <- epsc %>%
  group_by(Experimenter) %>%
  summarize(median_amp = median(abs(Amplitude), na.rm = TRUE))

p1 <- ggplot(epsc, aes(x = abs(Amplitude), fill = Experimenter, color = Experimenter)) +
  geom_density(alpha = 0.15, size = 1.2) +
  geom_rug(sides = "b", alpha = 0.5) +
  # geom_vline(data = amp_medians, aes(xintercept = median_amp, color = Experimenter),
  #   linetype = "dashed", size = 0.8, show.legend = FALSE) +
  scale_fill_manual(values = custom_colors) +
  scale_color_manual(values = custom_colors) +
  labs(title = "**IPSC Amplitude Distribution**<br><span style='font-size:12pt;'></span>",
    x = "Absolute Amplitude (pA)", y = "Density") +
  theme_minimal(base_size = 14) +
  theme(
    plot.title = ggtext::element_markdown(size = 18, face = "bold"),
    legend.position = "top",
    panel.grid = element_blank(),
    axis.line = element_line(color = "black"),
    axis.ticks = element_line(color = "black")
  )

# Log-scaled IEI Plot
p2 <- ggplot(epsc_clean, aes(x = IEI, fill = Experimenter, color = Experimenter)) +
  geom_density(alpha = 0.15, size = 1.2) +
  geom_rug(sides = "b", alpha = 0.5) +
  scale_x_log10() +
  annotation_logticks(sides = "b") +
  scale_fill_manual(values = custom_colors) +
  scale_color_manual(values = custom_colors) +
  labs(title = "**Inter-Event Interval (IEI) Distribution**<br><span style='font-size:12pt;'>Log-scaled</span>",
    x = "IEI (s, log scale)", y = "Density") +
  theme_minimal(base_size = 14) +
  theme(
    plot.title = element_markdown(size = 18, face = "bold"),
    legend.position = "none",
    panel.grid = element_blank(),
    axis.line = element_line(color = "black"),
    axis.ticks = element_line(color = "black")
  )

# Combine with patchwork
combined_plot <- p1 / p2 + plot_layout(heights = c(1.1, 1))

# Save the ultra-crisp file
ggsave("IPSC_Distributions_2025.svg", combined_plot, width = 11, height = 9, dpi = 600)


# ─── KS Test: Amplitude ───
experimenters <- unique(epsc$Experimenter)
ks_amp <- data.frame()

for (i in 1:(length(experimenters) - 1)) {
  for (j in (i + 1):length(experimenters)) {
    amp1 <- abs(epsc$Amplitude[epsc$Experimenter == experimenters[i]])
    amp2 <- abs(epsc$Amplitude[epsc$Experimenter == experimenters[j]])
    ks <- ks.test(amp1, amp2)
    ks_amp <- rbind(ks_amp, data.frame(
      Experimenter1 = experimenters[i],
      Experimenter2 = experimenters[j],
      KS_Statistic = ks$statistic,
      P_Value = ks$p.value
    ))
  }
}

# ─── Round and Pretty Print ───
ks_amp$KS_Statistic <- round(ks_amp$KS_Statistic, 3)
ks_amp$Pretty_P <- ifelse(
  ks_amp$P_Value < 0.001,
  "< 0.001",
  round(ks_amp$P_Value, 3)
)

# View the pretty table
ks_amp %>%
  select(Experimenter1, Experimenter2, KS_Statistic, Pretty_P) %>%
  arrange(desc(KS_Statistic)) %>%
  print()


# ─── ANOVA: Mean Amplitude ───
anova_amp <- aov(abs(Amplitude) ~ Experimenter, data = epsc)
cat("\nANOVA: Mean Amplitude by Experimenter\n")
summary(anova_amp)

# ─── Post-hoc Tukey HSD for Amplitude ───
cat("\nTukey HSD: Mean Amplitude\n")
tukey_amp <- TukeyHSD(anova_amp)
print(tukey_amp)

# ─── Frequency Table by Experimenter ───
event_counts <- epsc %>%
  group_by(Experimenter) %>%
  summarise(Event_Count = n(), .groups = "drop")

# ─── ANOVA: Event Count ───
anova_freq <- aov(Event_Count ~ Experimenter, data = event_counts)
cat("\nANOVA: Event Count by Experimenter\n")
summary(anova_freq)

# ─── Post-hoc Tukey HSD for Event Count ───
cat("\nTukey HSD: Event Count\n")
tukey_freq <- TukeyHSD(anova_freq)
print(tukey_freq)
