# Supplementary material for: Optimizing and Benchmarking Machine Learning and Traditional Synaptic Event Detection Pipelines in Neurophysiology Experiments
Source: eNeuro. 2026 Apr 29;13(5):ENEURO.0410-25.2026. doi: 10.1523/ENEURO.0410-25.2026 (PMC13233908; doi:10.1523/ENEURO.0410-25.2026)
Supplement: Data 1 — Analysis Code Analysis Code, License, and Readme for all experimental results. Download Data 1, ZIP file. [file eneuro-13-ENEURO.0410-25.2026-s009.zip › SevignySchrank_eNeuro_2026_AnalysisCode/Model Comparison/Interlab_Comparison/Interexperimenter IPSC Data/Theme means IPSC.R]

#── PACKAGES
library(dplyr); library(ggplot2)
library(readxl)


# 1) Set your working directory
setwd("C:\\Users\\19206\\Desktop\\Work\\Interexperimenter Data\\Interexperimenter IPSC Data")


#── READ + PREPARE (Excel)
df_ipsc <- read_excel("IPSC_Data.xlsx")
colnames(df_ipsc) <- c("amplitude", "iei", "experimenter")
df_ipsc$experimenter <- factor(df_ipsc$experimenter)

#── SUMMARY STATS
ipsc_summary <- df_ipsc %>%
  mutate(abs_amp = abs(amplitude)) %>%
  group_by(experimenter) %>%
  summarise(
    mean_amp = mean(abs_amp, na.rm = TRUE),
    se_amp   = sd(abs_amp,   na.rm = TRUE) / sqrt(n()),
    mean_iei = mean(iei,      na.rm = TRUE),
    se_iei   = sd(iei,       na.rm = TRUE) / sqrt(n()),
    .groups = "drop"
  )

#── COLOR PALETTE
mycols <- c("#7F7F7F","#882255","#1F77B4","#2CA02C","#FFC107","#17BECF")

#── AMP BAR CHART
ipsc_amp_plot <- ggplot(ipsc_summary, aes(experimenter, mean_amp, fill = experimenter)) +
  geom_col(width = 0.6) +
  geom_errorbar(aes(ymin = mean_amp - se_amp,
                    ymax = mean_amp + se_amp),
                width = 0.2) +
  scale_fill_manual(values = mycols) +
  labs(title = "Mean |IPSC| Amplitude by Experimenter",
       x = "Experimenter", y = "Mean |Amplitude| (pA)") +
  theme_bw(base_size = 14) +
  theme(legend.position = "none")

#── IEI BAR CHART
ipsc_iei_plot <- ggplot(ipsc_summary, aes(experimenter, mean_iei, fill = experimenter)) +
  geom_col(width = 0.6) +
  geom_errorbar(aes(ymin = mean_iei - se_iei,
                    ymax = mean_iei + se_iei),
                width = 0.2) +
  scale_fill_manual(values = mycols) +
  labs(title = "Mean IPSC Inter-Event Interval by Experimenter",
       x = "Experimenter", y = "Mean IEI (ms)") +
  theme_bw(base_size = 14) +
  theme(legend.position = "none")

#── SAVE SVG + PNG
ggsave("IPSC_Mean_Amplitude.svg", ipsc_amp_plot, width = 6, height = 4)
ggsave("IPSC_Mean_Amplitude.png", ipsc_amp_plot, width = 6, height = 4, dpi = 300)
ggsave("IPSC_Mean_IEI.svg",       ipsc_iei_plot, width = 6, height = 4)
ggsave("IPSC_Mean_IEI.png",       ipsc_iei_plot, width = 6, height = 4, dpi = 300)
