# Supplementary material for: Optimizing and Benchmarking Machine Learning and Traditional Synaptic Event Detection Pipelines in Neurophysiology Experiments
Source: eNeuro. 2026 Apr 29;13(5):ENEURO.0410-25.2026. doi: 10.1523/ENEURO.0410-25.2026 (PMC13233908; doi:10.1523/ENEURO.0410-25.2026)
Supplement: Data 1 — Analysis Code Analysis Code, License, and Readme for all experimental results. Download Data 1, ZIP file. [file eneuro-13-ENEURO.0410-25.2026-s009.zip › SevignySchrank_eNeuro_2026_AnalysisCode/Model Comparison/Interlab_Comparison/Interexperimenter IPSC Data/themed binned means.R]

#── PACKAGES

library(readxl)
library(dplyr)
library(ggplot2)
library(tidyr)


# 1) Set your working directory
setwd("/Users/joshuasevigny/Sparta Lab Dropbox/Sparta Lab Team Folder/Raw Data/AnalysisProject/AnalysisProjectData/Interexperimenter Data/Interexperimenter IPSC Data")


# 3. read + prepare IPSC data from Excel (first 3 columns only)
df_ipsc <- read_excel("IPSC_Data.xlsx", sheet = 1, na = c("", "NA")) %>%
  select(1:3) %>%
  setNames(c("amplitude", "time", "experimenter")) %>%
  mutate(
    experimenter = factor(experimenter),          # factor for grouping
    amplitude    = as.numeric(amplitude),          # coerce blanks → NA
    time         = as.numeric(time),               # ensure numeric time
    abs_amp      = abs(amplitude),                 # absolute amplitude
    time_sec     = time                            # time in seconds; if ms use time/1000
  ) %>%
  filter(!is.na(time_sec), !is.na(abs_amp))       # drop rows missing time or amplitude

# 4. sanity check: confirm recording span & event count
print(df_ipsc %>% summarise(min_t = min(time_sec), max_t = max(time_sec), n_events = n()))

# 5. define custom color palette
mycols <- c("#7F7F7F", "#882255", "#1F77B4", "#2CA02C", "#FFC107", "#17BECF")

# 6. helper to bin & plot IPSC
plot_super_ipsc <- function(data, bins) {
  tmax <- max(data$time_sec, na.rm = TRUE)
  cuts <- seq(0, tmax, length.out = bins + 1)
  df <- data %>%
    mutate(bin = cut(time_sec, breaks = cuts, labels = FALSE, include.lowest = TRUE)) %>%
    group_by(bin, experimenter) %>%
    summarise(mean_amp = mean(abs_amp, na.rm = TRUE), .groups = "drop") %>%
    mutate(bin_mid = (bin - 0.5) * (tmax / bins)) %>%
    filter(!is.na(mean_amp))
  
  ggplot(df, aes(x = bin_mid, y = mean_amp, color = experimenter, group = experimenter)) +
    geom_line(size = 1.2) +
    geom_point(size = 2) +
    scale_color_manual(values = mycols, name = "Experimenter") +
    labs(
      title = sprintf("Mean IPSC Amplitude", bins, tmax),
      x = "Time (s)",
      y = "Mean Amplitude (pA)"
    ) +
    theme_bw(base_size = 14) +
    theme(panel.grid = element_blank(), legend.position = "right")
}

# 7. loop through bin sizes and save IPSC plots
for (b in c(10, 20, 50, 100)) {
  p <- plot_super_ipsc(df_ipsc, b)
  ggsave(sprintf("IPSC_Superimposed_%02dBins.png", b), p, width = 6, height = 4, dpi = 300)
}
