# Supplementary material for: Optimizing and Benchmarking Machine Learning and Traditional Synaptic Event Detection Pipelines in Neurophysiology Experiments
Source: eNeuro. 2026 Apr 29;13(5):ENEURO.0410-25.2026. doi: 10.1523/ENEURO.0410-25.2026 (PMC13233908; doi:10.1523/ENEURO.0410-25.2026)
Supplement: Data 1 — Analysis Code Analysis Code, License, and Readme for all experimental results. Download Data 1, ZIP file. [file eneuro-13-ENEURO.0410-25.2026-s009.zip › SevignySchrank_eNeuro_2026_AnalysisCode/Model Comparison/KS_HR_Analysis/ml analysis.R]

# ───────────────────────────────────────────────────────────────────────
# 0) Clear workspace & load required libraries
rm(list = ls())

library(tibble)
library(dplyr)
library(tidyr)
library(ggplot2)
library(readr)
library(effectsize)
library(survival)
library(survminer)
library(ggtext) # Optional: for markdown‐styled annotations

# 1) Set your working directory
setwd("//Data...")

# ───────────────────────────────────────────────────────────────────────


# 2) Discover & pair files with any prefix + 3-letter code
files <- list.files(pattern = "^([^_]+)_[ES][EI][AI]\\.csv$")
paired_files <- tibble(file = files) %>%
  mutate(
    base      = sub("\\.csv$", "", file),
    Source    = sub("_.*$", "", base),
    code      = sub("^[^_]+_", "", base),
    Condition = ifelse(substr(code, 1, 1) == "S", "Saline", "Ethanol"),
    EventType = ifelse(substr(code, 2, 2) == "E", "EPSC", "IPSC"),
    Variable  = ifelse(substr(code, 3, 3) == "A", "Amplitude", "IEI"),
    Group     = paste(EventType, Variable, sep = "_")
  ) %>%
  group_by(Source, Group) %>%
  filter(n() == 2) %>%
  select(Source, Group, Condition, file) %>%
  pivot_wider(names_from = Condition, values_from = file) %>%
  ungroup()
print(paired_files)

# 3) Initialize results CSV (with Source column)
csv_path <- file.path(getwd(), "Statistical_Results.csv")
if (!file.exists(csv_path)) {
  write.csv(
    data.frame(
      Source = character(), Group = character(),
      KS_Statistic = numeric(), KS_P_Value = numeric(),
      Cliffs_Delta = numeric(), CI_Low = numeric(), CI_High = numeric(),
      HR = numeric(), HR_CI_Low = numeric(), HR_CI_High = numeric(), HR_P_Value = numeric()
    ),
    file = csv_path, row.names = FALSE
  )
}

# 4) Main processing loop
for (i in seq_len(nrow(paired_files))) {
  src <- paired_files$Source[i]
  grp <- paired_files$Group[i]
  saline_file <- paired_files$Saline[i]
  ethanol_file <- paired_files$Ethanol[i]
  code_lbl <- paste0(ifelse(grepl("^EPSC", grp), "E", "I"), ifelse(grepl("Amplitude$", grp), "A", "I"))
  message("🔄 Processing: ", src, " ", code_lbl, " (", grp, ")")

  # Read raw values
  s_vals <- read_csv(saline_file, col_names = FALSE, show_col_types = FALSE)[[1]]
  e_vals <- read_csv(ethanol_file, col_names = FALSE, show_col_types = FALSE)[[1]]

  # 2a) For amplitudes, take absolute
  if (grp == "EPSC_Amplitude") {
    s_vals <- abs(s_vals)
    e_vals <- abs(e_vals)
  }

  # 2b) For IEIs, convert from sample counts (20 kHz) → seconds
  if (grepl("_IEI$", grp)) {
    sampling_rate <- 20000 # Hz
    s_vals <- s_vals / sampling_rate
    e_vals <- e_vals / sampling_rate
  }

  # Trim extremes for ECDF if large
  if (length(s_vals) > 500 && length(e_vals) > 500) {
    s_trim <- sort(s_vals)[251:(length(s_vals) - 250)]
    e_trim <- sort(e_vals)[251:(length(e_vals) - 250)]
  } else {
    s_trim <- s_vals
    e_trim <- e_vals
  }

  ecdf_df <- data.frame(
    Value = c(s_trim, e_trim),
    Condition = rep(c("Saline", "Ethanol"), c(length(s_trim), length(e_trim)))
  )

  # KS test & ECDF plot
  ks_r <- if (length(unique(s_vals)) > 1 && length(unique(e_vals)) > 1) ks.test(s_vals, e_vals) else list(statistic = NA, p.value = NA)
  ks_p <- ks_r$p.value
  ks_disp <- if (!is.na(ks_p) && ks_p < 0.05) "< .05" else sprintf("= %.3f", ks_p)
  dist_svg <- paste0(src, code_lbl, "_Dist.svg")
  g_ecdf <- ggplot(ecdf_df, aes(Value, color = Condition)) +
    geom_hline(yintercept = 0) +
    geom_vline(xintercept = 0) +
    stat_ecdf(geom = "step", size = 1.2) +
    labs(
      title = paste(src, code_lbl),
      x     = grp,
      y     = "Cumulative Probability"
    ) +
    scale_color_manual(values = c("Saline" = "#1f77b4", "Ethanol" = "#ff7f0e")) +
    theme_minimal(base_size = 14) +
    theme(
      plot.title = element_text(face = "bold", hjust = 0.5),
      legend.position = "top",
      panel.grid = element_blank()
    ) +
    annotate(
      "text",
      x = max(ecdf_df$Value, na.rm = TRUE) * 0.7,
      y = 0.25,
      label = paste("KS p", ks_disp),
      hjust = 0, size = 4
    )
  ggsave(dist_svg, g_ecdf, width = 8, height = 6, device = "svg")
  message(" • ECDF SVG: ", dist_svg)

  # Cliff's delta
  cliff_r <- if (length(unique(s_vals)) > 1 && length(unique(e_vals)) > 1) {
    cliffs_delta(s_vals, e_vals)
  } else {
    list(r_rank_biserial = NA, CI_low = NA, CI_high = NA)
  }

  # Survival analysis & plot
  if (grepl("_IEI$", grp)) {
    s_time <- na.omit(s_vals) # now in seconds
    e_time <- na.omit(e_vals)
    xlab <- "Inter-Event Interval (s)"
  } else {
    s_time <- na.omit(s_vals)
    e_time <- na.omit(e_vals)
    xlab <- "Amplitude"
  }

  HR <- HR_low <- HR_high <- HR_p <- NA
  if (length(s_time) > 0 && length(e_time) > 0) {
    combined <- data.frame(
      time      = c(s_time, e_time),
      Condition = factor(rep(c("Saline", "Ethanol"), c(length(s_time), length(e_time)))),
      event     = 1
    )
    surv_obj <- with(combined, Surv(time, event))
    km_fit <- survfit(surv_obj ~ Condition, data = combined)
    cox_m <- coxph(surv_obj ~ Condition, data = combined)
    HR <- exp(coef(cox_m))
    ci <- exp(confint(cox_m))
    HR_low <- ci[1]
    HR_high <- ci[2]
    HR_p <- summary(cox_m)$coefficients[1, 5]
    surv_disp <- if (HR_p < 0.05) "< .05" else sprintf("= %.3f", HR_p)

    surv_svg <- paste0(src, code_lbl, "_Surv.svg")
    kmp <- ggsurvplot(
      km_fit,
      data = combined, conf.int = TRUE, risk.table = TRUE,
      risk.table.col = "strata", risk.table.height = 0.2,
      xlab = xlab, ylab = "Survival Probability",
      title = paste(src, code_lbl),
      legend.title = "Condition", legend.labs = c("Saline", "Ethanol"),
      palette = c("#1f77b4", "#ff7f0e"),
      surv.median.line = "hv",
      ggtheme = theme_minimal(base_size = 14)
    )
    kmp$plot <- kmp$plot +
      geom_hline(yintercept = 0) +
      geom_vline(xintercept = 0) +
      annotate(
        "text",
        x = max(combined$time) * 0.7,
        y = 0.85,
        label = sprintf(
          "**HR**=%.2f\n**95%%CI**:%.2f–%.2f\n**p** %s",
          HR, HR_low, HR_high, surv_disp
        ),
        hjust = 0, size = 4.5
      )
    ggsave(surv_svg, kmp$plot, width = 8, height = 6, device = "svg")
    message(" • Survival SVG: ", surv_svg)
  } else {
    warning(" • No survival data for ", grp)
  }

  # Append results
  write.table(
    data.frame(
      Source = src,
      Group = grp,
      KS_Statistic = ks_r$statistic,
      KS_P_Value = ks_p,
      Cliffs_Delta = cliff_r$r_rank_biserial,
      CI_Low = cliff_r$CI_low,
      CI_High = cliff_r$CI_high,
      HR = HR,
      HR_CI_Low = HR_low,
      HR_CI_High = HR_high,
      HR_P_Value = HR_p
    ),
    file = csv_path, sep = ",", row.names = FALSE, col.names = FALSE, append = TRUE
  )
  message("✅ Done ", src, " ", code_lbl, "\n")
}

message("🎉 All groups processed!")
