# Supplementary material for: Optimizing and Benchmarking Machine Learning and Traditional Synaptic Event Detection Pipelines in Neurophysiology Experiments
Source: eNeuro. 2026 Apr 29;13(5):ENEURO.0410-25.2026. doi: 10.1523/ENEURO.0410-25.2026 (PMC13233908; doi:10.1523/ENEURO.0410-25.2026)
Supplement: Data 1 — Analysis Code Analysis Code, License, and Readme for all experimental results. Download Data 1, ZIP file. [file eneuro-13-ENEURO.0410-25.2026-s009.zip › SevignySchrank_eNeuro_2026_AnalysisCode/Model Comparison/Mean_Freq_Amp_Analysis/MeanPharmacologyData_Analysis_Plots.R]

# Load required libraries
library(ggplot2)
library(dplyr)
library(tidyr)
library(patchwork) # For combining plots

# Set working directory (Update this if needed)
setwd("...//MeanData_PerDetector.csv...")

# Load the data
data <- read.csv("MasterMeanDataTrunc.csv")

# data <- data %>%
#   filter(
#     AnalysisMethod != "ML Sparta Trained V2 Trunc",
#     AnalysisMethod != "ML Sparta Trained",
#     AnalysisMethod != "MATLAB MAD",
#     AnalysisMethod != "MATLAB Perc",
#     AnalysisMethod != "ML V3 Super",
#   )


# Filter relevant columns
data <- data %>%
  select(AnalysisMethod, Treatment, File, Rec, Frequency, Amplitude) %>%
  drop_na(Frequency, Amplitude)

data$AnalysisMethod <- trimws(data$AnalysisMethod)

# Define exact order of methods
ordered_methods <- c(
  "HD1",
  "HD2",
  "MLD",
  "MAD",
  "TTD",
  "BTD"
  # Add or adjust as needed
)

# Apply factor levels explicitly
data$AnalysisMethod <- factor(data$AnalysisMethod, levels = ordered_methods)

# Function to summarize data with mean and standard error
summarize_data <- function(data, measure) {
  data %>%
    group_by(AnalysisMethod, Treatment, Rec) %>%
    summarise(
      mean = mean(.data[[measure]], na.rm = TRUE),
      se = sd(.data[[measure]], na.rm = TRUE) / sqrt(n()),
      .groups = "drop"
    ) %>%
    mutate(Measure = measure)
}

# Summarize Frequency & Amplitude
freq_summary <- summarize_data(data, "Frequency")
amp_summary <- summarize_data(data, "Amplitude")
combined_summary <- bind_rows(freq_summary, amp_summary)

# Combine raw data for jitter points
combined_data <- data %>%
  pivot_longer(cols = c(Frequency, Amplitude), names_to = "Measure", values_to = "Value")

DennisApproved <- function() {
  theme_minimal() +
    theme(
      text               = element_text(color = "black", family = "Arial"),
      plot.title         = element_text(hjust = 0.5, size = 14, face = "bold"),
      axis.text.x        = element_text(angle = 0, hjust = .5, vjust = 1),
      panel.grid.major   = element_blank(),
      panel.grid.minor   = element_blank(),
      panel.background   = element_rect(fill = "white", color = NA),
      plot.background    = element_rect(fill = "white", color = NA),
      legend.position    = "top",
      # add axis lines
      axis.line          = element_line(color = "black", size = 0.5),
      # optionally, control ticks too
      axis.ticks         = element_line(color = "black"),
      axis.ticks.length  = unit(3, "pt")
    )
}

#---------------------------------
# PLOT FOR EPSC (AUTO-SCALED)
#---------------------------------
epsc_plot <- ggplot(combined_summary %>% filter(Rec == "EPSC"), aes(x = AnalysisMethod, y = mean, fill = Treatment)) +
  geom_bar(stat = "identity", position = position_dodge(width = 0.5), width = 0.5) +
  geom_errorbar(aes(ymin = mean - se, ymax = mean + se), width = 0.2, position = position_dodge(width = 0.5)) +
  geom_jitter(
    data = combined_data %>% filter(Rec == "EPSC"),
    aes(x = AnalysisMethod, y = Value, fill = Treatment),
    position = position_jitterdodge(jitter.width = 0.1, dodge.width = 0.5),
    size = 0.7, alpha = 0.3, color = "black"
  ) +
  facet_wrap(~Measure, scales = "free") +
  labs(title = "EPSC Comparison by Analysis Method") +
  DennisApproved() +
  scale_fill_manual(values = c("Ethanol" = "#FDC113", "Control" = "#2278B5"))
epsc_plot
#---------------------------------
# PLOT FOR IPSC (AUTO-SCALED)
#---------------------------------
ipsc_plot <- ggplot(combined_summary %>% filter(Rec == "IPSC"), aes(x = AnalysisMethod, y = mean, fill = Treatment)) +
  geom_bar(stat = "identity", position = position_dodge(width = 0.5), width = 0.5) +
  geom_errorbar(aes(ymin = mean - se, ymax = mean + se), width = 0.2, position = position_dodge(width = 0.5)) +
  geom_jitter(
    data = combined_data %>% filter(Rec == "IPSC"),
    aes(x = AnalysisMethod, y = Value, fill = Treatment),
    position = position_jitterdodge(jitter.width = 0.1, dodge.width = 0.5),
    size = 0.7, alpha = 0.3, color = "black"
  ) +
  facet_wrap(~Measure, scales = "free") +
  labs(title = "IPSC Comparison by Analysis Method") +
  DennisApproved() +
  scale_fill_manual(values = c("Ethanol" = "#FDC113", "Control" = "#2278B5"))
ipsc_plot
# Save the plots
ggsave("EPSC_BarPlot.png", plot = epsc_plot, width = 7, height = 5, dpi = 600)
ggsave("IPSC_BarPlot.png", plot = ipsc_plot, width = 7, height = 5, dpi = 600)

# #---------------------------------
# # SPAGHETTI PLOTS FOR FREQUENCY & AMPLITUDE
# #---------------------------------
# reference_method <- "Clampex Hand Count"
# comparison_methods <- setdiff(unique(data$AnalysisMethod), reference_method)
#
# prepare_spaghetti_data <- function(df, ref_method, comp_method, measure) {
#   subset <- df %>%
#     filter(AnalysisMethod %in% c(ref_method, comp_method))
#
#   wide_data <- subset %>%
#     pivot_wider(
#       id_cols = c(File, Treatment, Rec),
#       names_from = AnalysisMethod,
#       values_from = all_of(measure)
#     )
#
#   long_data <- wide_data %>%
#     pivot_longer(
#       cols = c(ref_method, comp_method),
#       names_to = "Method",
#       values_to = measure
#     ) %>%
#     mutate(Comparison = comp_method, Method = factor(Method, levels = c(ref_method, comp_method)))
#   return(long_data)
# }
#
# plot_spaghetti <- function(df, ref_method, comp_method, measure, rec_type) {
#   ggplot(df, aes(x = Method, y = !!sym(measure), group = File, color = Treatment)) +
#     geom_line(alpha = 0.7, size = 0.8) +
#     geom_point(size = 2) +
#     scale_color_manual(values = c("Ethanol" = "#FDC113", "Control" = "#2278B5")) +
#     labs(x = "", y = measure) +
#     theme_minimal()
# }
#
# create_combined_plot <- function(df, ref_method, comp_methods, measure, rec_type) {
#   plots <- lapply(comp_methods, function(comp_method) {
#     spaghetti_data <- prepare_spaghetti_data(df %>% filter(Rec == rec_type), ref_method, comp_method, measure)
#     plot_spaghetti(spaghetti_data, ref_method, comp_method, measure, rec_type)
#   })
#   combined_plot <- wrap_plots(plots, ncol = 2, guides = "collect")
#   return(combined_plot)
# }
#
# # Spaghetti plots for Frequency & Amplitude
# epsc_spag_plot_freq <- create_combined_plot(data, reference_method, comparison_methods, "Frequency", "EPSC")
# ipsc_spag_plot_freq <- create_combined_plot(data, reference_method, comparison_methods, "Frequency", "IPSC")
# epsc_spag_plot_amp <- create_combined_plot(data, reference_method, comparison_methods, "Amplitude", "EPSC")
# ipsc_spag_plot_amp <- create_combined_plot(data, reference_method, comparison_methods, "Amplitude", "IPSC")
#
# # Titles for plots
# epsc_spag_plot_freq <- epsc_spag_plot_freq + plot_annotation(title = "EPSC - Frequency Spaghetti Plot")
# ipsc_spag_plot_freq <- ipsc_spag_plot_freq + plot_annotation(title = "IPSC - Frequency Spaghetti Plot")
# epsc_spag_plot_amp <- epsc_spag_plot_amp + plot_annotation(title = "EPSC - Amplitude Spaghetti Plot")
# ipsc_spag_plot_amp <- ipsc_spag_plot_amp + plot_annotation(title = "IPSC - Amplitude Spaghetti Plot")
#
# ggsave("EPSC_Amplitude_Spaghetti.png", plot = epsc_spag_plot_amp, width = 10, height = 7, dpi = 300)
# ggsave("IPSC_Amplitude_Spaghetti.png", plot = ipsc_spag_plot_amp, width = 10, height = 7, dpi = 300)
# ggsave("EPSC_Frequency_Spaghetti.png", plot = epsc_spag_plot_freq, width = 10, height = 7, dpi = 300)
# ggsave("IPSC_Frequency_Spaghetti.png", plot = ipsc_spag_plot_freq, width = 10, height = 7, dpi = 300)

# Print the plots
print(epsc_plot)
print(ipsc_plot)
# print(epsc_spag_plot_freq)
# print(ipsc_spag_plot_freq)
# print(epsc_spag_plot_amp)
# print(ipsc_spag_plot_amp)

# Load necessary libraries
library(glmmTMB) # For GLMM modeling
library(emmeans) # For post-hoc tests
library(dplyr) # For data manipulation

# Ensure Clampex Hand Count is the reference level
data$AnalysisMethod <- relevel(factor(data$AnalysisMethod), ref = "HD1")


# ===== GLMM for Frequency - EPSC =====
glmm_freq_epsc <- glmmTMB(
  Frequency ~ AnalysisMethod + (1 | File), # File as a random effect
  data = data %>% filter(Rec == "EPSC"),
  family = gaussian()
)
hist(
  data$Frequency,
  breaks = 30,
  main = "EPSC Frequency",
  xlab = "Frequency",
  col = "gray",
  data = data
)

par(mfrow = c(1, 2))

plot(fitted(glmm_freq_epsc),
  residuals(glmm_freq_epsc),
  xlab = "Fitted",
  ylab = "Residuals",
  main = "Residuals vs Fitted"
)
abline(h = 0, col = "red")

qqnorm(residuals(glmm_freq_epsc))
qqline(residuals(glmm_freq_epsc), col = "red")

par(mfrow = c(1, 1))

# Print summary of the model
print(glmm_freq_epsc)
print(summary(glmm_freq_epsc))

# # Post-hoc t-tests for Frequency - EPSC (Only vs Clampex Hand Count)
# posthoc_freq_epsc <- emmeans(glmm_freq_epsc, pairwise ~ AnalysisMethod, adjust = "none")
# print("=== Post-hoc t-tests for Frequency - EPSC ===")
# print(posthoc_freq_epsc$contrasts)
#


# ===== GLMM for Frequency - IPSC =====
glmm_freq_ipsc <- glmmTMB(
  Frequency ~ AnalysisMethod + (1 | File),
  data = data %>% filter(Rec == "IPSC"),
  family = gaussian()
)

hist(
  log(data$Frequency),
  breaks = 30,
  main = "EPSC Frequency",
  xlab = "Frequency",
  col = "gray",
  data = data
)

par(mfrow = c(1, 2))

plot(fitted(glmm_freq_ipsc),
  residuals(glmm_freq_ipsc),
  xlab = "Fitted",
  ylab = "Residuals",
  main = "Residuals vs Fitted"
)
abline(h = 0, col = "red")

qqnorm(residuals(glmm_freq_ipsc))
qqline(residuals(glmm_freq_ipsc), col = "red")

par(mfrow = c(1, 1))

# Print summary of the model
print(glmm_freq_ipsc)
print(summary(glmm_freq_ipsc))

# # Post-hoc t-tests for Frequency - IPSC
# posthoc_freq_ipsc <- emmeans(glmm_freq_ipsc, pairwise ~ AnalysisMethod, adjust = "none")
# print("=== Post-hoc t-tests for Frequency - IPSC ===")
# print(posthoc_freq_ipsc$contrasts)
#


# ===== GLMM for Amplitude - EPSC =====
glmm_amp_epsc <- glmmTMB(
  Amplitude ~ AnalysisMethod + (1 | File),
  data = data %>% filter(Rec == "EPSC"),
  family = gaussian()
)

hist(
  data$Amplitude[data$Rec == "EPSC"],
  breaks = 30,
  main = "EPSC Amplitude",
  xlab = "Amplitude",
  col = "gray"
)

par(mfrow = c(1, 2))

plot(fitted(glmm_amp_epsc),
  residuals(glmm_amp_epsc),
  xlab = "Fitted",
  ylab = "Residuals",
  main = "Residuals vs Fitted"
)
abline(h = 0, col = "red")

qqnorm(residuals(glmm_amp_epsc))
qqline(residuals(glmm_amp_epsc), col = "red")

par(mfrow = c(1, 1))

# Print summary of the model
print(glmm_amp_epsc)
print(summary(glmm_amp_epsc))
#
# # Post-hoc t-tests for Amplitude - EPSC
# posthoc_amp_epsc <- emmeans(glmm_amp_epsc, pairwise ~ AnalysisMethod, adjust = "none")
# print("=== Post-hoc t-tests for Amplitude - EPSC ===")
# print(posthoc_amp_epsc$contrasts)
#


# ===== GLMM for Amplitude - IPSC =====
glmm_amp_ipsc <- glmmTMB(
  Amplitude ~ AnalysisMethod + (1 | File),
  data = data %>% filter(Rec == "IPSC"),
  family = gaussian()
)

hist(
  data$Amplitude[data$Rec == "IPSC"],
  breaks = 30,
  main = "EPSC Amplitude",
  xlab = "Amplitude",
  col = "gray"
)

par(mfrow = c(1, 2))

plot(fitted(glmm_amp_ipsc),
  residuals(glmm_amp_ipsc),
  xlab = "Fitted",
  ylab = "Residuals",
  main = "Residuals vs Fitted"
)
abline(h = 0, col = "red")

qqnorm(residuals(glmm_amp_ipsc))
qqline(residuals(glmm_amp_ipsc), col = "red")

par(mfrow = c(1, 1))

# Print summary of the model
print(glmm_amp_ipsc)
print(summary(glmm_amp_ipsc))


# # Post-hoc t-tests for Amplitude - IPSC
# posthoc_amp_ipsc <- emmeans(glmm_amp_ipsc, pairwise ~ AnalysisMethod, adjust = "none")
# print("=== Post-hoc t-tests for Amplitude - IPSC ===")
# print(posthoc_amp_ipsc$contrasts)
#


# Welch's t-tests comparing Frequency by Ethanol vs Control (Saline) within each detector
detectors <- unique(data$AnalysisMethod)

results_list <- list()

for (det in detectors) {
  # EPSC
  subset_epsc <- subset(data, Rec == "EPSC" & AnalysisMethod == det)
  if (length(unique(subset_epsc$Treatment)) == 2) {
    t_epsc <- t.test(Frequency ~ Treatment, data = subset_epsc, var.equal = F)
    results_list[[paste0("EPSC_", det, "_Freq")]] <- t_epsc
  }

  # IPSC
  subset_ipsc <- subset(data, Rec == "IPSC" & AnalysisMethod == det)
  if (length(unique(subset_ipsc$Treatment)) == 2) {
    t_ipsc <- t.test(Frequency ~ Treatment, data = subset_ipsc, var.equal = F)
    results_list[[paste0("IPSC_", det, "_Freq")]] <- t_ipsc
  }
}

# Inspect results
results_list


# Welch's t-tests comparing Amplitude by Ethanol vs Control (Saline) within each detector
detectors <- unique(data$AnalysisMethod)

results_list <- list()

for (det in detectors) {
  # EPSC
  subset_epsc <- subset(data, Rec == "EPSC" & AnalysisMethod == det)
  if (length(unique(subset_epsc$Treatment)) == 2) {
    t_epsc <- t.test(Amplitude ~ Treatment, data = subset_epsc, var.equal = F)
    results_list[[paste0("EPSC_", det, "_Freq")]] <- t_epsc
  }

  # IPSC
  subset_ipsc <- subset(data, Rec == "IPSC" & AnalysisMethod == det)
  if (length(unique(subset_ipsc$Treatment)) == 2) {
    t_ipsc <- t.test(Amplitude ~ Treatment, data = subset_ipsc, var.equal = F)
    results_list[[paste0("IPSC_", det, "_Freq")]] <- t_ipsc
  }
}

# Inspect results
results_list
