# Supplementary material for: Optimizing and Benchmarking Machine Learning and Traditional Synaptic Event Detection Pipelines in Neurophysiology Experiments
Source: eNeuro. 2026 Apr 29;13(5):ENEURO.0410-25.2026. doi: 10.1523/ENEURO.0410-25.2026 (PMC13233908; doi:10.1523/ENEURO.0410-25.2026)
Supplement: Data 1 — Analysis Code Analysis Code, License, and Readme for all experimental results. Download Data 1, ZIP file. [file eneuro-13-ENEURO.0410-25.2026-s009.zip › SevignySchrank_eNeuro_2026_AnalysisCode/Model Inference/Run_IPSC_Model_Demo.ipynb]

# %% [code]
import os
import sys
import random
import matplotlib.pyplot as plt
import pandas as pd

# Adjusting path to where miniML is stored 
from core.miniML import MiniTrace, EventDetection

# ─── Directories ─────────────────────────────────────────────────────────────
input_directory  = '...Input IPSC data to analyze path...'
output_directory = '...Output directory path...'
os.makedirs(output_directory, exist_ok=True)

# ─── Model Parameters ────────────────────────────────────────────────────────
win_size    = 500
direction   = 'positive'
model_path  = '...IPSC Model Path...'
batch_size  = 128

detect_eval             = True
peak_w                  = 15
rel_prom_cutoff         = 0.5
convolve_win            = 4
gradient_convolve_win   = 80
model_threshold         = 0.5

# ─── File Selection ───────────────────────────────────────────────────────────
num_random_files = None  # or e.g. 5 for a random subset

# ─── Post‐processing Filters ─────────────────────────────────────────────────
amplitude_low   = 0    # your desired lower bound
amplitude_high  = 50000000       # your desired upper bound
remove_negative_amplitudes = True
remove_positive_amplitudes = False


# ─── Snapshot the parameters to CSV ───────────────────────────────────────────
params = {
    'input_directory':            input_directory,
    'output_directory':           output_directory,
    'win_size':                   win_size,
    'direction':                  direction,
    'model_path':                 model_path,
    'batch_size':                 batch_size,
    'num_random_files':           num_random_files,
    'amplitude_low':              amplitude_low,
    'amplitude_high':             amplitude_high,
    'remove_negative_amplitudes': remove_negative_amplitudes,
    'remove_positive_amplitudes': remove_positive_amplitudes,
    'detect_eval':                detect_eval,
    'peak_w':                     peak_w,
    'rel_prom_cutoff':            rel_prom_cutoff,
    'convolve_win':               convolve_win,
    'gradient_convolve_win':      gradient_convolve_win,
    'model_threshold':            model_threshold
}
pd.DataFrame([params]).to_csv(
    os.path.join(output_directory, 'run_parameters.csv'),
    index=False
)
print(f"Saved run parameters to {os.path.join(output_directory, 'run_parameters.csv')}")


# ─── Outputs ─────────────────────────────────────────────────────────────────
summary_data = []
all_events   = []  # ← NEW: collect every event here

def process_file(filepath):
    filename = os.path.basename(filepath).replace('.abf', '')
    print(f"Processing: {filename}")

    # load & detect
    trace = MiniTrace.from_axon_file(filename=filepath, channel=0, scaling=1, unit='pA')
    detection = EventDetection(
        data=trace,
        model_path=model_path,
        window_size=win_size,
        model_threshold=model_threshold,
        batch_size=batch_size,
        event_direction=direction,
        training_direction=direction,
        compile_model=True
    )
    detection.detect_events(
        eval=detect_eval,
        peak_w=peak_w,
        rel_prom_cutoff=rel_prom_cutoff,
        convolve_win=convolve_win,
        gradient_convolve_win=gradient_convolve_win
    )

    # if events found, build DataFrame
    if detection.events_present():
        event_df = pd.DataFrame({
            'location':  detection.event_peak_locations,
            'score':     detection.event_scores,
            'amplitude': detection.event_stats.amplitudes,
            'charge':    detection.event_stats.charges,
            'risetime':  detection.event_stats.risetimes,
            'decaytime': detection.event_stats.halfdecays
        })

        # apply amplitude filter
        orig_count = len(event_df)
        event_df = event_df[
            (event_df['amplitude'] >= amplitude_low) &
            (event_df['amplitude'] <= amplitude_high)
        ]
        filtered_count = len(event_df)
        print(f"  Amplitude filter: removed {orig_count - filtered_count}, {filtered_count} remain.")

        if remove_negative_amplitudes:
            event_df = event_df[event_df['amplitude'] > 0]
        if remove_positive_amplitudes:
            event_df = event_df[event_df['amplitude'] < 0]

        # save individual events
        individual_csv = os.path.join(output_directory, f'{filename}_individual.csv')
        event_df.to_csv(individual_csv, index=False)
        print(f"  Saved individual CSV: {individual_csv}")

        # collect summary stats
        if not event_df.empty:
            mean_amp  = event_df['amplitude'].mean()
            mean_freq = len(event_df) / detection.event_stats.rec_time
        else:
            mean_amp, mean_freq = float('nan'), float('nan')
        summary_data.append({
            'filename':       filename,
            'mean_amplitude': mean_amp,
            'mean_frequency': mean_freq
        })

        # ← NEW: collect each row into all_events
        for _, row in event_df.iterrows():
            all_events.append({
                'amplitude':        row['amplitude'],
                'sample':           row['location'],
                'matched_filename': filename
            })

    else:
        print(f"  No events detected in {filename}")

    # save model results as before
    detection.save_to_h5(os.path.join(output_directory, f'{filename}_results.h5'),
                         include_prediction=True)
    detection.save_to_pickle(os.path.join(output_directory, f'{filename}_results.pickle'),
                             include_prediction=True, include_data=True)
    print(f"  Saved detection results for {filename}")

# gather ABF files
abf_files = [os.path.join(input_directory, f)
             for f in os.listdir(input_directory) if f.endswith('.abf')]
if num_random_files and len(abf_files) > num_random_files:
    abf_files = random.sample(abf_files, num_random_files)
    print("Processing random subset:", [os.path.basename(f) for f in abf_files])
else:
    print(f"Processing all {len(abf_files)} files.")

# run
for fp in abf_files:
    process_file(fp)

# write master summary CSV
summary_df    = pd.DataFrame(summary_data)
master_path   = os.path.join(output_directory, 'master_results.csv')
summary_df.to_csv(master_path, index=False)
print(f"Master summary saved to {master_path}")

# ← NEW: write combined events CSV
events_df     = pd.DataFrame(all_events)
events_csv    = os.path.join(output_directory, 'all_events.csv')
events_df.to_csv(events_csv, index=False)
print(f"All events CSV saved to {events_csv}")

print("Batch processing complete!")
