# Supplementary material for: Optimizing and Benchmarking Machine Learning and Traditional Synaptic Event Detection Pipelines in Neurophysiology Experiments
Source: eNeuro. 2026 Apr 29;13(5):ENEURO.0410-25.2026. doi: 10.1523/ENEURO.0410-25.2026 (PMC13233908; doi:10.1523/ENEURO.0410-25.2026)
Supplement: Data 1 — Analysis Code Analysis Code, License, and Readme for all experimental results. Download Data 1, ZIP file. [file eneuro-13-ENEURO.0410-25.2026-s009.zip › SevignySchrank_eNeuro_2026_AnalysisCode/README.md]

# Readme for Joshua Sevigny additons

This repository contains the code, models, and processed data used for training, running, and benchmarking synaptic event detection models, as well as statistical analyses and figure generation reported in the associated manuscript.

---

## Repository Overview
---

### MAD Detection (Mean Absolute Deviation)
- MATLAB scripts used for MAD detection method
- Input - Pharmacology Benchmarking Data
- Output - Detections for MAD detector

---
### miniML Core
Core components from the miniML framework.

- Event detection utilities
- Core helper functions

---
### MLD Models
Scripts used to train detection models and output models as h5 files.
Note: These scripts are computationally heavy and are best run using Kaggle.

- Training configuration
- Model architectures
- Training loops and optimization logic

- Input - Training Data for respective model
- Output - H5 Model and Learning Validation

---
### Model Inference
Scripts for applying trained models to recordings.

- Inference scripts
- Batch processing utilities
- Input - Applicable Model, Data to analyze
- Output - Event Detections

---

### Model Comparison
Scripts used to evaluate detector performance.

- F_Beta - Scripts for scoring, plotting and analyzing F_beta for each detection
    - Input - Respective Detector Datasets
    - Output - F_beta mean plots and GLMM analysis

- Interlab_Comparison - Scripts for plotting and analyzing interlab dataset
    -Input - Acquired detections for each detector
    -Output - Mean amplitude, IEI and distribution plots, Welch's Anova Results

- KS_HR_Analysis - KS and HR analysis and plotting scripts.
    -Input - Respective Detector individual event amplitude and IEI
    -Output - KS and HR statistical results and distribution histograms

- Mean_Freq_Amp_Analysis - Mean amplitude and frequency plots from pharmacology study comparing detecors, Welch's T-tests for treatment group comparison, GLM for between detector comparisons.
    -Input - Mean data for each detector
    -Output - Bar plots and statistical analysis

---

### 10. Basic Dependencies
Minimal list of software dependencies required to run the analysis.

- Python version 3.10.13
- R version, 4.4.0 (2024-04-24)
- miniML
- See requirements.txt for additional requirements
---

### 11. License
This project is released under the MIT License.

- Original miniML components © Igor Delvendahl
- Modifications and extensions © Joshua Sevigny

See `LICENSE` for full details.

---

## Notes

- This repository is intended to support transparency and reproducibility of the reported results, not to function as a general-purpose software package.
