# Supplementary material for: Optimizing and Benchmarking Machine Learning and Traditional Synaptic Event Detection Pipelines in Neurophysiology Experiments
Source: eNeuro. 2026 Apr 29;13(5):ENEURO.0410-25.2026. doi: 10.1523/ENEURO.0410-25.2026 (PMC13233908; doi:10.1523/ENEURO.0410-25.2026)
Supplement: Data 1 — Analysis Code Analysis Code, License, and Readme for all experimental results. Download Data 1, ZIP file. [file eneuro-13-ENEURO.0410-25.2026-s009.zip › SevignySchrank_eNeuro_2026_AnalysisCode/requirements.txt]

scikit-learn==1.5.1
matplotlib==3.6.3
h5py==3.11.0
pandas==1.5.3
numpy==1.23.5
scipy==1.9.3
tensorflow>=2.12.0,<2.16.0
pyabf==2.3.8
plotly==5.3.1
PyQt5
PySide6
seaborn
