# Supplementary material for: Optimizing and Benchmarking Machine Learning and Traditional Synaptic Event Detection Pipelines in Neurophysiology Experiments
Source: eNeuro. 2026 Apr 29;13(5):ENEURO.0410-25.2026. doi: 10.1523/ENEURO.0410-25.2026 (PMC13233908; doi:10.1523/ENEURO.0410-25.2026)
Supplement: Data 1 — Analysis Code Analysis Code, License, and Readme for all experimental results. Download Data 1, ZIP file. [file eneuro-13-ENEURO.0410-25.2026-s009.zip › SevignySchrank_eNeuro_2026_AnalysisCode/SOURCES.txt]

LICENSE
README.md
setup.py
core/ScoringPanel.py
core/__init__.py
core/deconvolution.py
core/miniML.py
core/miniML_functions.py
core/miniML_gui.py
core/miniML_plot_functions.py
core/miniML_settings.py
core/template_matching.py
core/threshold_detection.py
