# Supplementary material for: Optimizing and Benchmarking Machine Learning and Traditional Synaptic Event Detection Pipelines in Neurophysiology Experiments
Source: eNeuro. 2026 Apr 29;13(5):ENEURO.0410-25.2026. doi: 10.1523/ENEURO.0410-25.2026 (PMC13233908; doi:10.1523/ENEURO.0410-25.2026)
Supplement: Figure 4-1 — Statistical Results Table showing Welch corrected t-test results for sIPSC / sEPSC mean amplitude and frequency treatment comparisons for each detector. Download Figure 4-1, CSV file. [file eneuro-13-ENEURO.0410-25.2026-s006.csv]

Figure	Measure	Comparison / Effect	Statistical Test	Test Statistic	Degrees of Freedom	Δ (mean difference)	p value
Figure 4 A	IPSC Frequency	Ethanol vs Control (BTD)	Welch t-test	t = -1.332	15.71	+3.798	0.2020
Figure 4 A	IPSC Frequency	Ethanol vs Control (HD1)	Welch t-test	t = 0.540	15.10	-0.717	0.5972
Figure 4 A	IPSC Frequency	Ethanol vs Control (TTD)	Welch t-test	t = -1.843	18.52	+9.774	0.0813
Figure 4 A	IPSC Frequency	Ethanol vs Control (HD2)	Welch t-test	t = 0.391	20.50	-0.731	0.6996
Figure 4 A	IPSC Frequency	Ethanol vs Control (MLD)	Welch t-test	t = 0.554	17.05	-0.310	0.5866
Figure 4 A	IPSC Frequency	Ethanol vs Control (MAD)	Welch t-test	t = -0.618	22.62	+1.765	0.5431
Figure 4 A	IPSC Amplitude	Ethanol vs Control (BTD)	Welch t-test	t = -1.440	20.03	+5.509	0.1652
Figure 4 A	IPSC Amplitude	Ethanol vs Control (HD1)	Welch t-test	t = -1.089	20.17	+4.783	0.2891
Figure 4 A	IPSC Amplitude	Ethanol vs Control (TTD)	Welch t-test	t = -0.022	23.00	+0.047	0.9826
Figure 4 A	IPSC Amplitude	Ethanol vs Control (HD2)	Welch t-test	t = -1.078	20.54	+3.917	0.2936
Figure 4 A	IPSC Amplitude	Ethanol vs Control (MLD)	Welch t-test	t = -1.005	17.89	+3.688	0.3285
Figure 4 A	IPSC Amplitude	Ethanol vs Control (MAD)	Welch t-test	t = 0.217	17.95	-0.559	0.8304
Figure 4 B	EPSC Frequency	Ethanol vs Control (BTD)	Welch t-test	t = 1.088	21.07	-7.668	0.2891
Figure 4 B	EPSC Frequency	Ethanol vs Control (HD1)	Welch t-test	t = -1.802	19.97	+2.531	0.0867
Figure 4 B	EPSC Frequency	Ethanol vs Control (TTD)	Welch t-test	t = -1.651	22.86	+8.040	0.1125
Figure 4 B	EPSC Frequency	Ethanol vs Control (HD2)	Welch t-test	t = -2.618	18.43	+2.275	0.0172
Figure 4 B	EPSC Frequency	Ethanol vs Control (MLD)	Welch t-test	t = -1.340	18.02	+1.599	0.1970
Figure 4 B	EPSC Frequency	Ethanol vs Control (MAD)	Welch t-test	t = -1.207	20.04	+1.405	0.2415
Figure 4 B	EPSC Amplitude	Ethanol vs Control (BTD)	Welch t-test	t = 1.510	22.07	-3.559	0.1451
Figure 4 B	EPSC Amplitude	Ethanol vs Control (HD1)	Welch t-test	t = 0.276	14.78	-0.523	0.7861
Figure 4 B	EPSC Amplitude	Ethanol vs Control (TTD)	Welch t-test	t = 1.067	16.88	-2.075	0.3009
Figure 4 B	EPSC Amplitude	Ethanol vs Control (HD2)	Welch t-test	t = -0.670	14.28	+1.594	0.5135
Figure 4 B	EPSC Amplitude	Ethanol vs Control (MLD)	Welch t-test	t = 0.140	18.20	-0.339	0.8906
Figure 4 B	EPSC Amplitude	Ethanol vs Control (MAD)	Welch t-test	t = 1.309	17.73	-3.837	0.2073
