# Supplementary material for: Optimizing and Benchmarking Machine Learning and Traditional Synaptic Event Detection Pipelines in Neurophysiology Experiments
Source: eNeuro. 2026 Apr 29;13(5):ENEURO.0410-25.2026. doi: 10.1523/ENEURO.0410-25.2026 (PMC13233908; doi:10.1523/ENEURO.0410-25.2026)
Supplement: Figure 4-2 — Statistical Results Table showing GLMM results comparing mean sIPSC / sEPSC amplitude and frequency for each detection method to reference group HD1. Download Figure 4-2, CSV file. [file eneuro-13-ENEURO.0410-25.2026-s007.csv]

Figure	Measure	Comparison / Effect	Statistical Test	Test Statistic	Estimate (HD1 Ref)	p value
Figure 4 A	IPSC Frequency	HD2 vs HD1	GLMM	z = 0.718	+1.421	0.4728
Figure 4 A	IPSC Frequency	MLD vs HD1	GLMM	z = -0.917	-1.836	0.3590
Figure 4 A	IPSC Frequency	MAD vs HD1	GLMM	z = 1.047	+2.072	0.2952
Figure 4 A	IPSC Frequency	TTD vs HD1	GLMM	z = 7.725	+15.289	<0.0001
Figure 4 A	IPSC Frequency	BTD vs HD1	GLMM	z = 1.131	+2.238	0.2581
Figure 4 A	IPSC Amplitude	HD2 vs HD1	GLMM	z = -2.358	-4.701	0.0184
Figure 4 A	IPSC Amplitude	MLD vs HD1	GLMM	z = -1.223	-2.467	0.2213
Figure 4 A	IPSC Amplitude	MAD vs HD1	GLMM	z = -2.981	-5.942	0.0029
Figure 4 A	IPSC Amplitude	TTD vs HD1	GLMM	z = -7.744	-15.438	<0.0001
Figure 4 A	IPSC Amplitude	BTD vs HD1	GLMM	z = -1.582	-3.154	0.1136
Figure 4 B	EPSC Frequency	HD2 vs HD1	GLMM	z = -1.138	-2.921	0.2552
Figure 4 B	EPSC Frequency	MLD vs HD1	GLMM	z = -1.151	-3.019	0.2496
Figure 4 B	EPSC Frequency	MAD vs HD1	GLMM	z = -0.422	-1.084	0.6727
Figure 4 B	EPSC Frequency	TTD vs HD1	GLMM	z = 2.853	+7.324	0.0043
Figure 4 B	EPSC Frequency	BTD vs HD1	GLMM	z = 4.515	+11.589	<0.0001
Figure 4 B	EPSC Amplitude	HD2 vs HD1	GLMM	z = -4.545	-5.874	<0.0001
Figure 4 B	EPSC Amplitude	MLD vs HD1	GLMM	z = -1.777	-2.354	0.0756
Figure 4 B	EPSC Amplitude	MAD vs HD1	GLMM	z = -1.568	-2.027	0.1169
Figure 4 B	EPSC Amplitude	TTD vs HD1	GLMM	z = 1.656	+2.140	0.0977
Figure 4 B	EPSC Amplitude	BTD vs HD1	GLMM	z = 0.007	+0.009	0.9944
