# Supplementary material for: Optimizing and Benchmarking Machine Learning and Traditional Synaptic Event Detection Pipelines in Neurophysiology Experiments
Source: eNeuro. 2026 Apr 29;13(5):ENEURO.0410-25.2026. doi: 10.1523/ENEURO.0410-25.2026 (PMC13233908; doi:10.1523/ENEURO.0410-25.2026)
Supplement: Figure 4-3 — Statistical Results Table showing Kolmogorov–Smirnov tests comparing amplitude and frequency distribution histograms between ethanol and saline treatments for MLD and HD1 detection methods. Download Figure 4-3, CSV file. [file eneuro-13-ENEURO.0410-25.2026-s008.csv]

Figure	Dataset	Synapse Type	Measure	KS Statistic	KS p-value	Cliff's Delta	Cliff's Delta 95% CI	Hazard Ratio (HR)	HR 95% CI	HR p-value
Figure 4	MLD	sIPSC	Amplitude	0.12	4.4e-14	-0.065	[-0.099, -0.031]	1.23	[1.16–1.31]	1.1e-11
Figure 4	MLD	sIPSC	Inter-event interval	0.031	0.25	-0.023	[-0.057, 0.011]	0.99	[0.93–1.05]	0.71
Figure 4	MLD	sEPSC	Amplitude	0.083	1.7e-08	-0.016	[-0.047, 0.015]	0.95	[0.90–1.00]	0.069
Figure 4	MLD	sEPSC	Inter-event interval	0.092	3.2e-10	0.126	[0.095, 0.156]	0.77	[0.73–0.82]	2.4e-20
Figure 4	HD1	sIPSC	Amplitude	0.092	1.9e-14	-0.047	[-0.073, -0.021]	1.21	[1.16–1.27]	2.4e-16
Figure 4	HD1	sIPSC	Inter-event interval	0.039	0.006	0.044	[0.018, 0.070]	0.92	[0.88–0.96]	1.4e-04
Figure 4	HD1	sEPSC	Amplitude	0.094	3.1e-15	-0.022	[-0.047, 0.004]	0.92	[0.87–0.96]	1.1e-04
Figure 4	HD1	sEPSC	Inter-event interval	0.141	1.4e-33	0.178	[0.153, 0.203]	0.75	[0.71–0.78]	4.9e-37
Figure 4	BTD	sEPSC	Amplitude	0.100672798878555	9.76568754934427E-69	-0.0742849007871731	[-0.087, -0.061]	1.10882764230118	[1.084, 1.134]	1.0055876065818E-19
Figure 4	BTD	sEPSC	Inter-event interval	0.0954801943071506	7.4682228392845997E-62	0.0931962338249883	[0.080, 0.106]	0.923738306051252	[0.903, 0.945]	3.0319779272529102E-12
Figure 4	BTD	sIPSC	Amplitude	0.146880353606572	1.68699415231606E-71	0.0149585532362999	[-0.003, 0.033]	1.03504329076017	[1.003, 1.069]	3.44E-2
Figure 4	BTD	sIPSC	Inter-event interval	0.102580990044121	5.2700723874262E-35	0.133821336824089	[0.116, 0.152]	0.781290053033208	[0.757, 0.807]	2.03570497044536E-51
Figure 4	TTD	sEPSC	Amplitude	0.115823951558426	1.09628669712966E-60	0.138484858208067	[0.123, 0.154]	0.748723472684076	[0.728, 0.770]	1.6689017467206199E-94
Figure 4	TTD	sEPSC	Inter-event interval	0.174310237956606	9.3439854660612005E-137	0.276827955684339	[0.262, 0.291]	0.575559956217903	[0.559, 0.592]	6.10e-316
Figure 4	TTD	sIPSC	Amplitude	0.142653041757267	1.00005933002936E-221	-0.161137782723059	[-0.171, -0.151]	1.2073062749491	[1.186, 1.229]	5.0255573559395898E-98
Figure 4	TTD	sIPSC	Inter-event interval	0.258966704143994	< 1e-6	0.328981838123825	[0.320, 0.338]	0.610958806043094	[0.600, 0.622]	< 1e-6
Figure 4	HD2	sEPSC	Amplitude	0.153158541979051	1.3057763920895901E-19	0.136140386835093	[0.100, 0.172]	0.755000609756273	[0.708, 0.805]	1.29512124725874E-17
Figure 4	HD2	sEPSC	Inter-event interval	0.195776589979371	1.45184483812643E-31	0.246788246040348	[0.212, 0.281]	0.657003376791336	[0.616, 0.701]	9.2388302731364404E-37
Figure 4	HD2	sIPSC	Amplitude	0.20623244649123	5.4302179636676503E-61	-0.301745268552082	[-0.327, -0.276]	1.65903021524117	[1.579, 1.743]	2.90692445976329E-90
Figure 4	HD2	sIPSC	Inter-event interval	0.150604694478233	1.17067743515209E-32	-0.204588554930297	[-0.231, -0.178]	1.26563694846402	[1.206, 1.329]	2.18623918317362E-21
Figure 4	MAD	sEPSC	Amplitude	0.076181452	6.4400000000000001E-9	0.002565067	[-0.025, 0.030]	0.94882692	[0.904, 0.995]	3.1699999999999999E-2
Figure 4	MAD	sEPSC	Inter-event interval	0.083081917	1.73E-10	0.093623104	[0.066, 0.121]	0.783019171	[0.746, 0.822]	5.1799999999999999E-23
Figure 4	MAD	sIPSC	Amplitude	0.206633207	4.63E-82	0.207780902	[0.185, 0.231]	0.833194174	[0.799, 0.869]	1.47E-17
Figure 4	MAD	sIPSC	Inter-event interval	0.183600199	1.0699999999999999E-64	0.232368626	[0.209, 0.255]	0.674753157	[0.647, 0.704]	2.5199999999999999E-74
